# Supplementary material for: High Throughput Multispectral Image Processing with Applications in Food Science
Source: PLoS One. 2015 Oct 14;10(10):e0140122. doi: 10.1371/journal.pone.0140122 (PMC4605757; doi:10.1371/journal.pone.0140122)
Supplement: S5 File — (ZIP) [file pone.0140122.s005.zip]

Archive with 5 entries (5 files):
- BeefFillet.xlsx
- MincedMeat.xlsx
- PorkFillet.xlsx
- Cremes.xlsx
- Olives.xlsx
