# Supplementary material for: High Throughput Multispectral Image Processing with Applications in Food Science
Source: PLoS One. 2015 Oct 14;10(10):e0140122. doi: 10.1371/journal.pone.0140122 (PMC4605757; doi:10.1371/journal.pone.0140122)
Supplement: S5 File — (ZIP) [file pone.0140122.s005.zip › BeefFillet.xlsx]

## Sheet: Sizes
Image Name	VM	AS
BeefSalmonela_-3_salmonella_1day_out.png	748525	765318
BeefSalmonela_-3_salmonella_2 day_out.png	644788	627146
BeefSalmonela_-3_salmonella_4 day_out.png	641861	597305
BeefSalmonela_-3_salmonella_out.png	784214	758573
BeefSalmonela_-3_control_out.png	753153	752030
BeefSalmonela_-4_control_out.png	784214	704024
BeefSalmonela_-4_salmonella_1 day_out.png	723767	696987
BeefSalmonela_-4_salmonella_2 day_out.png	727187	632123
BeefSalmonela_-4_salmonella_4 day_out.png	650369	622530
BeefSalmonela_-4_salmonella_out.png	651132	540686
BeefSalmonela_-5_control_out.png	755443	506938
BeefSalmonela_-5_salmonella-1day_out.png	574669	381574
BeefSalmonela_-5_salmonella-2 day_out.png	560339	498505
BeefSalmonela_-5_salmonella_4day_out.png	408208	374662
BeefSalmonela_-5_salmonella_out.png	410350	600044
BeefSalmonela_Control_out.png	588641	600044
BeefSalmonela_Control_1day_out.png	580999	564084
BeefSalmonela_Control_2 day_4day_out.png	464739	435594
BeefSalmonela_Control_2 day_out.png	467636	453361
BeefSterile_SF_15_10a_out.png	304594	280149
BeefSterile_SF_15_14a_out.png	278984	275311
BeefSterile_SF_15_7b_out.png	515064	523017
BeefSterile_SF_2_15b_out.png	367888	325162
BeefSterile_SF_2_19b_out.png	474307	494976
BeefSterile_SF_2_4a_out.png	438750	401104
BeefSterile_SF_2_5a_out.png	451428	414448
BeefSterile_SF_8_12a2_out.png	403100	374375
BeefSterile_SF_8_7_out.png	297147	323079
BeefSterile_SF_control_2_out.png	318811	367807
NonSterile_F_15_12b_out.png	733109	676290
NonSterile_F_15_14b_out.png	544360	543338
NonSterile_F_15_2b_out.png	448762	733355
NonSterile_F_15_4b_out.png	795177	579786
NonSterile_F_15_7b_out.png	713675	420805
NonSterile_F_15_9a_out.png	887249	774815
NonSterile_F_2_12a_out.png	514792	597813
NonSterile_F_2_14b_out.png	618827	817378
NonSterile_F_2_16a_out.png	588891	504253
NonSterile_F_2_19b_out.png	542890	551463
NonSterile_F_2_1a2_out.png	455375	587984
NonSterile_F_2_21_out.png	737087	706421
NonSterile_F_2_25b_out.png	766062	443107
NonSterile_F_2_5a_out.png	558179	730353
NonSterile_F_2_7a_out.png	334291	733098
NonSterile_F_8_10b_out.png	455777	543506
NonSterile_F_8_12b_out.png	739704	340581
NonSterile_F_8_17b_out.png	614395	452551
NonSterile_F_8_2b_out.png	488454	721320
NonSterile_F_8_5a_out.png	614395	564772
NonSterile_F_8_7b_out.png	488454	424664

## Sheet: Means
Sample ID	Mean 01 VM	Mean 02 VM	Mean 03 VM	Mean 04 VM	Mean 05 VM	Mean 06 VM	Mean 07 VM	Mean 08 VM	Mean 09 VM	Mean 10 VM	Mean 11 VM	Mean 12 VM	Mean 13 VM	Mean 14 VM	Mean 15 VM	Mean 16 VM	Mean 17 VM	Mean 18 VM	StdDev 01 VM	StdDev 02 VM	StdDev 03 VM	StdDev 04 VM	StdDev 05 VM	StdDev 06 VM	StdDev 07 VM	StdDev 08 VM	StdDev 09 VM	StdDev 10 VM	StdDev 11 VM	StdDev 12 VM	StdDev 13 VM	StdDev 14 VM	StdDev 15 VM	StdDev 16 VM	StdDev 17 VM	StdDev 18 VM	Mean Spectra 1 AS	Mean Spectra 2 AS	Mean Spectra 3 AS	Mean Spectra 4 AS	Mean Spectra 5 AS	Mean Spectra 6 AS	Mean Spectra 7 AS	Mean Spectra 8 AS	Mean Spectra 9 AS	Mean Spectra 10 AS	Mean Spectra 11 AS	Mean Spectra 12 AS	Mean Spectra 13 AS
-3_control	6.09586	9.03124	11.5745	14.793	16.4321	15.7419	14.6228	23.4142	34.3781	38.5381	41.9455	60.1316	55.7921	53.5817	50.7683	45.261	43.8168	37.5755	1.20005	1.82641	2.21528	2.52368	2.64601	2.61735	3.20315	3.68723	6.07679	6.311	6.10838	5.14642	4.53314	4.56058	4.6419	4.15918	4.12473	3.81478	6.24648	9.25884	11.7936	14.9477	16.475	15.7965	14.7384	23.2161	33.7463	37.8482	41.2335	59.4881	55.1903
-3_salmonella	5.9371	8.56209	10.8792	13.8147	15.3772	14.8191	14.1418	22.8062	32.855	37.0013	40.5199	59.6756	55.2415	53.0285	50.2168	44.8119	43.3993	37.2783	1.27331	1.77401	2.12184	2.38087	2.38601	2.37523	3.02872	3.30685	5.25797	5.57648	5.52658	5.62407	4.50228	4.49488	4.54472	4.09277	4.09505	3.9513	6.14277	8.74781	10.985	13.7845	15.2326	14.6923	14.0409	22.2388	31.8071	35.7918	39.1702	57.6592	53.2913
-3_salmonella_1day	5.93688	8.74839	10.8275	13.0236	13.6781	13.356	14.0658	20.7279	27.0593	30.9716	35.0246	59.3937	49.6079	47.089	44.068	39.4876	38.2499	33.3083	1.39623	2.56384	3.37184	4.17736	4.23817	4.21799	4.99156	5.71012	5.86798	5.926	6.05692	6.3753	5.59974	5.50403	5.4512	4.88974	4.88739	4.57343	6.03927	8.911	10.9966	13.1843	13.8125	13.4868	14.1796	20.7968	27.0741	30.9647	35.0012	59.2686	49.4411
-3_salmonella_2 day	6.03033	9.45935	11.6372	13.8028	14.144	13.9634	15.704	21.3746	25.8121	29.4574	33.4067	59.2959	49.5952	47.066	43.9763	39.4039	38.2101	33.3621	1.43344	2.56027	3.29767	3.91416	3.86763	3.89085	4.96555	5.19211	5.33351	5.49461	5.7176	6.41533	5.33789	5.2476	5.16809	4.61459	4.61149	4.29513	6.04281	9.56736	11.7952	14.0087	14.3523	14.1649	15.9025	21.6805	26.1753	29.8559	33.8518	59.9498	49.9522
-3_salmonella_4 day	5.95958	9.40638	11.3612	13.0312	12.7478	12.8433	16.5798	18.9885	20.8922	24.1867	27.852	55.079	46.155	43.5553	40.4004	36.1462	35.0273	30.6088	1.48027	3.08128	3.99707	4.67784	4.4017	4.55068	6.57569	6.54068	5.93178	6.28211	6.70531	7.76338	7.01216	6.88503	6.75851	5.96538	5.93003	5.35201	5.94478	9.58951	11.6458	13.4055	13.1181	13.2236	17.1124	19.6327	21.5697	24.9361	28.6785	56.0026	46.8543
-4_control	6.31992	7.76332	9.79256	13.2101	15.9829	14.6596	10.8608	20.1052	39.3167	43.9673	45.9007	53.7818	55.5651	53.7281	51.1442	44.9469	43.0397	35.2793	1.24694	1.45079	1.66655	2.03867	2.46413	2.42146	2.10718	4.11573	5.44773	5.4258	5.6119	5.56989	3.6984	3.68698	3.82258	3.81904	3.92604	4.12446	6.3569	7.73182	9.70073	13.0229	15.6318	14.2992	10.5306	19.2442	38.1662	42.8463	44.7423	52.6294	54.8906
-4_salmonella	6.11017	7.22439	8.93809	11.8752	14.6123	13.4867	10.1347	19.265	37.6212	42.2049	44.1716	52.5777	55.3496	53.5667	51.0117	44.8391	42.9455	35.2309	1.4323	1.48878	1.5531	1.72525	1.99436	1.97249	1.83157	3.31185	4.87428	5.11129	5.35648	5.38865	3.63385	3.68031	3.91319	4.18707	4.43712	5.12493	5.91218	7.03167	8.75584	11.7224	14.5116	13.3755	9.97642	19.1909	37.7628	42.3912	44.3675	52.7004	55.1224
-4_salmonella_1 day	6.30301	7.56428	9.28787	11.8548	14.2866	13.3207	10.4266	22.0333	41.4475	46.6707	49.7896	61.4679	52.4847	50.1266	47.2096	41.8312	40.1832	33.5705	1.49871	1.52858	1.64674	1.9328	2.1946	2.13674	1.96592	3.04525	4.96427	5.37452	5.60983	5.50202	3.59649	3.74142	4.03724	4.30877	4.53571	5.16015	6.15113	7.43797	9.18218	11.7762	14.2427	13.2647	10.3109	22.0419	41.6989	46.9783	50.1205	61.74	52.2244
-4_salmonella_2 day	6.2557	7.80381	9.62628	12.3469	14.6959	13.7659	11.0703	22.0215	39.1454	44.0201	47.2787	61.194	52.8404	50.4818	47.5243	41.9969	40.3105	33.517	1.40996	1.51351	1.70291	2.05213	2.36235	2.28094	2.10355	3.16276	5.52419	5.94721	6.03985	5.37982	3.71554	3.79023	3.97399	4.04497	4.19815	4.6493	6.21668	7.78387	9.62685	12.381	14.7659	13.8139	11.0269	22.1476	39.6077	44.5524	47.8457	61.7683	52.9617
-4_salmonella_4 day	6.24973	7.95095	9.76315	12.2799	14.0726	13.3394	11.6175	20.7471	32.5234	36.6164	40.1357	59.3413	50.6139	48.0732	44.9606	39.706	38.1571	31.8948	1.42057	1.55234	1.74919	2.09899	2.42412	2.31325	2.12793	3.12278	5.42814	5.73604	5.89291	5.38415	3.75231	3.82891	4.01272	4.0459	4.18013	4.55701	6.11578	7.83094	9.65519	12.1876	13.9946	13.2569	11.5053	20.6796	32.5132	36.6258	40.1654	59.4708	50.3829
-5_control	6.43508	8.25466	10.2569	13.3966	14.8858	13.8789	11.6413	18.9699	32.4139	37.0618	39.6758	52.2193	54.4743	52.6049	49.9564	44.1401	42.4793	35.5864	1.15991	1.38764	1.62099	1.92405	2.18131	2.17288	2.07357	4.01415	4.83218	4.83833	5.03855	6.38647	3.58092	3.47032	3.49294	3.32984	3.3841	3.4906	6.44462	8.21576	10.1717	13.258	14.6308	13.6115	11.3691	18.3341	31.7752	36.454	39.0183	51.3197	54.1065
-5_salmonella	6.34939	7.83092	9.59276	12.2764	14.1003	13.2424	11.1125	19.0442	32.8379	37.4963	40.1592	52.7163	54.2623	52.3964	49.7627	43.9443	42.2564	35.3162	1.15113	1.37767	1.63898	1.95754	2.15223	2.12173	2.03353	3.43792	3.79496	3.8799	3.98906	5.60098	3.40165	3.2845	3.27943	3.06131	3.11036	3.22362	6.26914	8.0299	9.81395	12.1734	13.342	12.6629	11.4413	19.4654	30.9417	35.6117	39.1551	56.5061	50.4668
-5_salmonella_4day	6.34691	9.22849	11.1487	13.1456	13.0686	12.9589	15.2224	18.8514	22.6063	26.1909	29.8628	54.5103	47.5474	44.9169	41.6643	36.9361	35.6831	30.5552	1.21447	1.70826	2.06308	2.36763	2.36181	2.36708	3.10705	3.28589	4.02414	4.10221	4.22113	5.32967	3.69613	3.61599	3.5936	3.33258	3.36666	3.34442	6.27186	8.76778	10.7356	13.1311	13.8976	13.3996	13.2202	20.2129	28.8558	33.1241	36.8372	57.1824	50.7303
-5_salmonella-1day	6.35573	8.24434	10.1053	12.5408	13.7302	13.0491	11.8347	19.9751	31.2994	35.9414	39.5181	57.139	50.8571	48.5124	45.5754	40.5014	39.03	33.1428	1.25408	1.49442	1.77282	2.12039	2.29657	2.2497	2.25384	3.57468	5.29081	5.43677	5.55017	6.18214	3.28786	3.22379	3.23912	3.10165	3.15805	3.29881	6.34086	7.6771	9.32296	11.8651	13.5724	12.7083	10.5801	18.0379	32.0006	36.7164	39.2952	51.3161	53.6262
-5_salmonella-2 day	6.37027	8.91548	10.8895	13.2804	14.0169	13.5236	13.3799	20.3216	28.8172	33.061	36.7765	57.2364	50.7663	48.3658	45.3439	40.3376	38.9493	33.2925	1.19185	1.54239	1.86926	2.21609	2.41337	2.35397	2.46351	3.62752	5.57554	5.79124	5.96026	6.53456	3.98841	3.92288	3.91584	3.67002	3.69904	3.67106	6.23991	9.04146	10.9547	12.9592	12.9189	12.804	15.0164	18.7333	22.597	26.2117	29.9021	54.5957	47.5992
Control	5.68896	7.02816	8.6732	11.2543	13.416	12.5194	10.026	18.6883	34.8044	39.3523	41.8867	53.6647	53.6264	51.7292	49.1863	43.5973	41.8617	34.9687	1.2484	1.56368	1.7982	2.19774	2.70918	2.61191	2.39069	4.42431	7.28508	7.31054	7.20212	6.66373	3.79444	3.78131	3.96486	4.04746	4.17481	4.46638	5.82217	7.19499	8.8429	11.4042	13.5152	12.6162	10.1193	18.6915	34.6945	39.233	41.7633	53.5638	53.5405
Control_1day	5.77725	7.19293	8.82057	11.1223	12.9777	12.2223	10.2921	20.3159	35.2501	40.1342	43.8958	61.4042	51.2013	48.7988	45.9338	41.0681	39.5984	33.723	1.30851	1.49552	1.675	2.01928	2.3605	2.27657	2.1408	3.50662	6.3358	6.62622	6.44427	4.46199	4.14098	4.24388	4.44542	4.40421	4.49021	4.63611	5.79636	7.21594	8.82712	11.0794	12.8501	12.1039	10.2232	20.0171	34.6673	39.5404	43.3276	61.14	50.8694
Control_2 day	5.72247	7.25326	8.88052	11.257	13.1296	12.3719	10.4218	20.1356	34.3638	39.0278	42.7561	60.9562	51.4104	48.9984	46.0994	41.0607	39.5255	33.4004	1.38055	1.5656	1.77384	2.12224	2.43431	2.38158	2.23183	3.44487	5.27654	5.56578	5.58119	4.39737	4.29838	4.41899	4.64964	4.61762	4.69307	4.84047	5.56791	7.07581	8.69603	11.0579	12.9134	12.1554	10.2039	19.8548	34.041	38.7188	42.469	60.9214	51.1996
Control_2 day_4day	5.76009	7.45347	9.07345	11.2298	12.5777	12.0247	11.0228	18.983	28.5116	32.5181	36.2775	58.5726	49.093	46.5371	43.5158	38.7241	37.2889	31.686	1.40393	1.59072	1.76094	2.0183	2.20496	2.18953	2.24062	3.03885	4.19315	4.45983	4.62608	4.20698	4.11682	4.21568	4.41561	4.35676	4.42943	4.55862	5.69536	7.36862	8.98446	11.1357	12.4786	11.918	10.8766	18.845	28.4207	32.4374	36.206	58.6258	49.0311
SF_15_10a	4.85858	5.05283	5.90114	7.13648	8.75695	8.07506	6.26255	15.4615	41.9771	48.9207	52.2945	62.8943	54.873	52.7027	50.0882	45.0507	43.5922	37.3668	1.3256	1.38866	1.47052	1.76731	2.02654	1.9336	1.48478	2.52927	4.34362	4.55586	4.63751	4.21712	3.29054	3.39533	3.63518	3.81508	4.05201	4.75632	4.75876	4.95619	5.81865	7.07535	8.71455	8.02076	6.16661	15.2764	41.7652	48.6919	52.0127	62.4292	54.4497
SF_15_14a	5.69728	6.4515	7.98199	10.3696	12.6007	11.6608	9.60572	16.8493	35.7602	40.8774	43.3102	54.3136	59.0903	57.3368	54.8562	48.4157	46.5124	38.6389	1.38356	1.54809	1.71194	2.05271	2.51745	2.3859	1.85444	3.966	7.1186	7.0858	7.14033	5.97169	3.20759	3.35378	3.63088	3.73494	3.90583	4.30138	5.64572	6.43071	7.99023	10.4447	12.7534	11.7905	9.60325	17.1538	36.2841	41.3614	43.7713	54.5549	59.1165
SF_15_7b	4.86662	5.35299	6.47115	8.28332	9.35088	8.5943	7.26952	13.0889	25.3624	29.5572	32.4444	48.3349	46.7724	44.6078	41.7751	37.1091	35.661	30.2941	1.30528	1.39797	1.50528	1.83813	1.96161	1.88072	1.61283	3.19397	5.55472	5.93632	6.11796	7.55251	3.56944	3.61036	3.70359	3.5451	3.63083	3.688	4.90481	5.40904	6.53742	8.37278	9.42617	8.65284	7.29516	13.0591	25.3207	29.4982	32.3427	48.0264	46.6581
SF_2_15b	5.02605	5.98588	7.31817	9.18385	10.7054	10.0568	8.55998	16.9232	30.8568	35.6397	39.7116	61.5055	49.0099	46.5557	43.6596	39.483	38.3365	33.7328	1.40367	1.46326	1.59145	1.90341	2.20269	2.12866	1.76748	3.27774	5.84128	6.18313	6.21263	4.31653	5.18195	5.33528	5.58095	5.47513	5.59347	5.66827	5.2999	6.2927	7.62555	9.42579	10.7447	10.0798	8.55458	16.1797	29.2085	33.8444	37.8432	60.2429	46.8208
SF_2_19b	4.74652	5.41536	6.49858	8.02862	9.25995	8.67387	7.40071	14.56	27.0525	31.6355	35.4999	57.5156	44.3581	41.8498	38.7653	34.8516	33.7236	29.3046	1.39027	1.46812	1.61379	1.96248	2.27523	2.18744	1.79154	3.37767	6.04254	6.5042	6.628	5.20813	5.19049	5.2339	5.3361	4.91412	4.95236	4.77148	4.80601	5.52551	6.60666	8.09026	9.20907	8.6268	7.38241	14.1791	26.1561	30.65	34.4569	56.6423	43.3676
SF_2_4a	4.8401	4.91739	5.55412	6.51774	7.4992	7.00308	5.91167	12.2812	26.8159	31.9467	35.9942	57.0863	44.3436	41.9378	39.008	35.3591	34.287	30.149	1.43114	1.49496	1.60165	1.85932	2.08821	2.02308	1.62807	3.09878	5.32656	5.69206	5.7823	4.5011	5.10198	5.20313	5.42142	5.17088	5.30212	5.37933	4.83462	4.87888	5.4941	6.4016	7.3041	6.81753	5.76293	11.8217	25.9603	31.049	35.0978	56.5088	43.5073
SF_2_5a	5.19949	5.33379	6.13285	7.1719	8.22024	7.67152	6.38391	12.7338	29.0569	34.6912	38.766	58.483	47.4862	45.0901	42.2516	38.1292	36.9161	32.1487	1.40164	1.46559	1.54679	1.78742	1.98748	1.92189	1.55097	2.76818	4.81761	5.21813	5.37934	4.37716	4.30022	4.40856	4.60478	4.44913	4.55861	4.5946	5.25569	5.3772	6.15815	7.15228	8.1212	7.57317	6.30168	12.3318	28.3088	33.9343	38.0174	58.0078	46.7552
SF_8_12a2	5.29836	6.19971	7.64459	9.84626	12.1602	11.2246	8.46554	20.0808	46.6542	53.4402	56.9527	68.309	56.6786	54.3045	51.3115	45.4874	43.8232	36.5092	1.42769	1.53415	1.70694	2.08681	2.4305	2.34078	1.89046	3.29145	3.94354	3.70714	3.55662	3.07878	3.845	4.00346	4.21981	4.12835	4.22025	4.42073	5.31012	6.17122	7.59494	9.75946	12.0163	11.0832	8.34064	19.7719	46.3302	53.1754	56.7143	68.1165	56.2837
SF_8_7	5.82136	6.27546	7.25803	8.85185	10.4412	9.70243	7.8076	16.204	35.3029	40.7328	44.144	59.2568	54.0118	51.8605	49.2621	44.4682	43.134	37.2933	1.37611	1.4403	1.52266	1.76195	1.96507	1.92799	1.5801	3.09111	5.87739	6.14896	6.20321	4.86799	3.87598	4.00148	4.27538	4.25426	4.40255	4.74026	5.7974	6.24632	7.25234	8.91757	10.6506	9.89702	7.93246	16.8318	36.4303	41.8376	45.1837	59.7214	54.5538
SF_control_2	5.38418	5.89152	7.07114	9.12935	10.9412	9.90834	7.40959	13.6789	32.6852	37.9313	39.9597	49.5449	55.88	54.328	51.9205	46.1025	44.3989	37.2713	1.39078	1.48253	1.5875	1.85745	2.15316	2.06205	1.61467	3.10651	5.40478	5.5917	5.74632	5.52987	3.53729	3.55905	3.73522	3.7797	3.89218	4.13483	5.39313	5.98464	7.23099	9.42206	11.4406	10.3868	7.75279	14.7913	34.3154	39.5185	41.549	50.8142	56.5026
F_15_12b	5.43782	5.10073	5.7591	6.84106	7.88559	7.4843	7.45847	9.18453	20.3328	23.8985	25.0299	33.1417	54.4799	54.3225	53.1252	47.854	46.279	40.0858	1.45683	1.49283	1.63651	1.92936	2.17248	2.10653	1.9867	2.64478	5.22359	6.19415	6.7232	7.8293	5.06503	4.88467	4.96518	4.75991	4.78008	4.53766	5.29249	4.93374	5.55715	6.58669	7.61889	7.22791	7.22047	8.95051	20.1606	23.7531	24.8938	33.0407	54.3898
F_15_14b	5.17417	4.94254	5.66062	6.68241	7.58921	7.20955	7.13251	8.68138	17.4818	20.2377	21.0159	26.9514	46.7781	46.5191	45.3802	41.4916	40.2107	35.405	1.79149	1.92151	2.03011	2.29669	2.37839	2.28487	2.03033	2.82799	5.39313	6.23771	6.66935	7.82991	6.82434	6.78707	6.97273	6.52693	6.4718	5.98076	5.06647	4.87185	5.6247	6.69915	7.6753	7.29725	7.24197	8.81228	17.4358	20.1206	20.8644	26.7051	46.5598
F_15_2b	5.22119	5.74497	6.81198	8.63041	10.083	9.28817	7.29184	12.7746	26.6921	30.543	32.4198	42.1188	47.9513	46.3024	43.9878	39.3565	37.8952	32.3648	1.31249	1.40867	1.54321	1.83669	2.20083	2.10293	1.69174	3.3241	5.22725	5.46176	5.73144	6.44095	4.55395	4.46536	4.45768	4.08361	4.07818	3.89605	5.16754	5.74443	6.85544	8.74226	10.2748	9.46967	7.41861	13.1209	27.1535	30.9988	32.8833	42.5606	48.25
F_15_4b	4.69935	5.24056	6.10806	7.31007	8.02176	7.64761	7.09013	12.6794	20.4551	24.3206	28.2303	55.2864	43.7457	41.0791	37.9199	34.0708	33.0558	29.0328	1.27394	1.4209	1.63787	2.03869	2.36169	2.26624	1.99179	3.68197	6.00969	6.58568	6.83087	5.66587	5.87033	5.97669	6.1754	5.90224	5.95869	5.80663	4.67518	5.25799	6.11972	7.26309	7.88211	7.52348	7.02471	12.0933	19.1039	22.905	26.731	53.9705	42.5953
F_15_7b	5.35873	5.48785	6.45456	8.21385	9.23339	8.45974	6.94785	11.2395	25.3457	29.6592	31.6838	42.1332	50.2436	48.7964	46.5072	41.3707	39.7824	33.4168	1.41574	1.44862	1.54647	1.9124	2.07356	1.9552	1.66708	3.17895	5.0695	5.28224	5.51599	5.91675	3.854	3.86163	3.99727	4.04821	4.19107	4.49286	5.19134	5.32767	6.30616	8.08619	9.1304	8.35764	6.86058	11.1106	25.1769	29.5162	31.5414	41.9995	50.2582
F_15_9a	5.53583	5.67867	6.56184	7.99949	9.00497	8.40632	7.38589	10.5369	22.2237	26.1402	27.918	37.6437	47.3862	45.9956	43.8826	39.1976	37.6707	31.9117	1.7665	1.94874	2.07352	2.30365	2.33882	2.22476	1.90066	2.72866	3.94433	4.17495	4.37546	5.10799	4.16243	4.14222	4.19362	3.95704	3.98583	3.97383	5.23583	5.42373	6.25941	7.63704	8.62139	8.0424	7.08281	10.0931	21.6919	25.6101	27.3738	37.0826	47.0092
F_2_12a	4.81526	5.30177	6.12944	7.31531	8.21892	7.7875	6.7245	13.4015	24.9542	29.8132	33.7908	54.2398	41.6586	39.4158	36.7514	33.542	32.6121	28.9582	1.29234	1.41791	1.56841	1.85475	2.14963	2.06062	1.78152	3.40339	5.98452	6.51455	6.73389	6.05913	6.71373	6.73623	6.82738	6.35558	6.36188	5.98335	4.71661	5.11833	5.87391	6.93688	7.70363	7.30157	6.31351	12.4099	23.3972	28.1995	32.1627	52.9674	40.0675
F_2_14b	4.92886	5.59272	6.58326	8.0251	9.12394	8.61678	7.30905	14.485	26.9591	31.4648	35.3144	55.4414	42.3806	39.9531	37.2285	33.6709	32.5427	28.4646	1.38947	1.5595	1.7647	2.12709	2.44437	2.33041	1.93778	3.29183	5.75549	6.04124	6.14524	5.64067	5.27495	5.22223	5.22726	4.68821	4.64165	4.24192	4.89864	5.54884	6.50914	7.88832	8.911	8.42579	7.21167	14.0602	25.9846	30.4452	34.2753	54.5797	41.6271
F_2_16a	5.16509	5.95458	7.08816	8.76882	10.0114	9.37755	7.70657	15.4303	29.5809	34.3721	38.2841	58.379	45.655	43.1029	40.0049	35.7362	34.5217	29.5687	1.37216	1.44137	1.55511	1.77879	2.05203	1.94926	1.5368	3.13138	6.05421	6.56033	6.85094	6.65589	5.12066	5.08048	5.10833	4.77392	4.7972	4.61178	5.08454	5.83527	6.92722	8.54695	9.73221	9.12439	7.54235	14.952	28.6278	33.3163	37.1372	56.9352	44.5592
F_2_19b	5.56384	6.36628	7.463	9.0835	10.2854	9.70261	8.367	16.2933	29.2408	34.112	38.5591	61.8166	47.4383	44.6814	41.6078	36.9505	35.5802	30.2936	1.34077	1.37041	1.49402	1.75669	2.04072	1.91631	1.48266	3.04441	5.75559	6.18042	6.29697	4.1778	4.59627	4.68656	4.88053	4.61684	4.61453	4.42183	5.44579	6.24481	7.3331	8.91217	10.0529	9.48489	8.2106	15.7575	28.1391	32.9318	37.3684	61.2	46.5168
F_2_1a2	5.33398	5.92211	6.92831	8.53237	9.89274	9.23984	7.50729	14.9878	29.4874	33.6323	36.352	49.6912	47.2314	45.2526	42.5985	38.4269	37.2954	32.5243	1.39576	1.47008	1.61835	1.97094	2.35553	2.20125	1.67981	3.48178	6.5216	6.64285	6.51785	5.77131	4.6576	4.66768	4.68521	4.28137	4.29124	4.02992	5.26725	5.88372	6.90196	8.51262	9.87495	9.22887	7.52179	14.9752	29.3469	33.491	36.2151	49.6162	47.1706
F_2_21	5.24839	5.97983	6.93131	8.24465	9.11431	8.624	7.50464	13.9429	24.9231	29.6267	33.8053	57.8926	44.3556	41.7894	38.6108	34.6099	33.5187	28.8889	1.33891	1.46684	1.63908	1.91833	2.10494	2.01656	1.7428	2.84975	3.79467	3.97224	4.06911	4.21348	4.05462	4.11724	4.23099	4.09645	4.18655	4.22041	5.60542	8.47075	10.4553	12.5272	13.5338	13.2515	13.5486	20.1016	29.5898	34.0635	38.0608	60.3633	48.977
F_2_25b	5.05147	5.27634	5.93088	6.86701	7.49113	7.14995	6.86996	11.4709	20.2757	24.8055	29.0711	55.5176	44.3354	41.6281	38.6209	34.6698	33.5338	29.3166	1.2612	1.29445	1.40505	1.6328	1.83053	1.75271	1.53505	2.67744	3.87126	4.21399	4.41414	5.17851	4.22257	4.35013	4.57407	4.5175	4.61089	4.69617	4.96783	5.19297	5.85826	6.79123	7.40203	7.06841	6.81971	11.3273	19.9435	24.4811	28.7358	55.2283	44.2265
F_2_5a	5.06599	5.2473	6.02025	7.19105	8.44444	7.88436	6.40899	13.9304	31.1734	35.9382	39.1685	53.6636	46.3814	44.0836	41.4452	37.1557	35.7814	30.6611	1.48909	1.5652	1.65978	1.88502	2.15018	2.06556	1.76162	3.20402	5.79913	6.10463	6.33119	7.42925	4.48018	4.41096	4.44477	4.18081	4.23329	4.25486	4.95969	5.21001	6.04068	7.29591	8.64964	8.07323	6.51852	14.3066	31.8525	36.6037	39.7995	53.9977	46.8064
F_2_7a	5.26713	5.47774	6.21934	7.41092	8.59994	8.04732	6.58276	14.5227	30.6691	35.8814	39.7966	57.4885	46.8473	44.4813	41.6705	37.6284	36.4886	31.7074	1.33945	1.40818	1.50385	1.71188	2.00739	1.92015	1.5721	2.98555	5.12173	5.39825	5.67483	7.07669	4.29513	4.23388	4.23086	3.92855	3.95631	3.86943	5.14686	5.36376	6.1163	7.33366	8.55749	8.00366	6.52756	14.5729	30.8136	36.057	40.0071	57.842	47.0433
F_8_10b	5.25551	5.53357	6.37113	7.79337	9.202	8.60568	7.06179	13.7671	30.0963	34.6466	37.298	49.9975	48.6742	46.7831	44.2912	39.8967	38.6305	33.3484	1.35989	1.44976	1.5696	1.83822	2.17108	2.06345	1.68324	3.5296	7.13962	7.62377	7.85912	7.77134	4.66742	4.6299	4.69173	4.53759	4.64194	4.80262	5.16676	5.44035	6.29359	7.74104	9.19299	8.59242	7.02863	13.8619	30.3429	34.9068	37.5609	50.2395	48.8811
F_8_12b	4.99652	5.72748	6.84346	8.53794	10.0673	9.42675	7.68167	16.1966	32.7841	37.792	41.4583	59.0787	51.0405	48.6578	45.7798	41.0628	39.7877	34.274	1.21075	1.26598	1.35682	1.55903	1.82447	1.75219	1.46976	3.09555	6.95712	7.52961	7.55646	5.54615	4.62499	4.7762	5.04827	5.04764	5.12802	5.20926	4.9433	5.76057	6.93582	8.7176	10.3462	9.69495	7.90464	16.6724	33.4859	38.4774	42.1119	59.392	51.4264
F_8_17b	4.62946	4.99125	5.89193	7.35348	8.57278	8.06797	7.24968	11.8126	24.126	28.3908	31.0229	44.9787	48.2073	46.474	44.1264	39.7541	38.4448	33.2858	1.2974	1.42271	1.62183	2.04697	2.41916	2.31738	1.99811	3.88398	5.8807	6.28565	6.83772	9.99741	4.69403	4.64812	4.7993	4.74935	4.84099	4.98184	4.5464	4.92487	5.84945	7.33795	8.57126	8.06836	7.28775	11.7414	23.8048	28.0566	30.6488	44.5135	48.1013
F_8_2b	5.03103	5.51356	6.46263	8.02164	9.46744	8.80294	6.9764	13.7894	26.8603	30.644	32.9927	45.4835	45.0235	43.1015	40.4958	36.3847	35.1863	30.4036	1.39622	1.53771	1.69755	2.03501	2.43807	2.32409	1.87377	3.62585	5.92506	6.19607	6.39254	7.05434	5.39681	5.36392	5.379	4.86735	4.83285	4.48236	4.96979	5.44794	6.38935	7.93099	9.36663	8.70629	6.89618	13.6649	26.6622	30.445	32.7931	45.3054	44.8757
F_8_5a	4.62622	5.58014	6.76424	8.24785	9.15767	8.66274	7.67093	13.7723	22.5973	25.9219	29.0598	49.2298	40.354	38.0188	35.2172	31.7211	30.6452	26.776	1.36277	1.49731	1.64971	1.98559	2.30775	2.20318	1.85717	3.48144	6.01093	6.48079	6.70653	6.57007	5.97075	5.97393	6.07218	5.6332	5.62018	5.24764	4.59051	5.59144	6.75072	8.12817	8.87272	8.41561	7.58493	13.063	20.8386	24.0455	27.128	47.6655	38.7521
F_8_7b	5.24557	5.92692	6.99335	8.60527	9.95852	9.3214	7.69951	15.4324	30.5436	34.6555	37.4404	49.9976	47.1648	45.1821	42.8024	38.8831	37.8079	33.7277	1.34257	1.39141	1.48546	1.68412	1.91302	1.82784	1.49487	2.74072	4.9614	5.14531	5.28476	5.41353	3.91145	3.89658	3.944	3.72955	3.76188	3.72142	5.06434	5.70536	6.73644	8.30897	9.6354	9.01498	7.45116	15.0375	29.9269	34.0439	36.8374	49.5723	46.7709
[truncated: 23 more columns]
