# Supplementary material for: High Throughput Multispectral Image Processing with Applications in Food Science
Source: PLoS One. 2015 Oct 14;10(10):e0140122. doi: 10.1371/journal.pone.0140122 (PMC4605757; doi:10.1371/journal.pone.0140122)
Supplement: S5 File — (ZIP) [file pone.0140122.s005.zip › MincedMeat.xlsx]

## Sheet: Sizes
Image Name	VM	AS
5A1_10B1_out.png	979850	1022893
5A1_2B2_out.png	1027399	967439
5A1_3A1_out.png	1057474	949849
5A1_3A2_out.png	1064759	989437
5A1_5A1_out.png	1027022	964928
5A1_6B1_out.png	1000439	976518
5A1_7A1_out.png	1029124	992251
5A1_9A1_out.png	957105	910928
5A1_Control_A_out.png	1005553	940492
5A1_Control_C_out.png	887616	802412
Beef30%_Batch_2-Beef_30b_out.png	932635	937320
Beef30%_Batch_2-Beef_30c_out.png	928477	890540
Beef30%_Batch_2-Beef_30d_out.png	893819	1040318
Beef50%_Batch_3-Beef_50a_out.png	1075309	1000399
Beef50%_Batch_3-Beef_50b_out.png	1062399	1029579
Beef50%_Batch_3-Beef_50c_out.png	1083072	1034724
Beef50%_Batch_3-Beef_50d_out.png	1102088	999374
Beef50%_Batch_3-Beef_50e_out.png	1085434	1038983
Beef80%_Batch_1-Beef_80a_out.png	1033208	1022143
Beef80%_Batch_1-Beef_80b_out.png	975732	992918
Beef80%_Batch_1-Beef_80c_out.png	1016796	1033107
Beef80%_Batch_1-Beef_80d_out.png	1021096	1022675
Beef80%_Batch_1-Beef_80e_out.png	1006773	1036545
BeefBatch4_Batch_4-Beef_100a_out.png	1050039	1034781
BeefBatch4_Batch_4-Beef_100b_out.png	1090997	1029273
BeefBatch4_Batch_4-Beef_100e_out.png	1094677	1036295
MincedBeefMAP_1D2_out.png	982593	912977
MincedBeefMAP_5D1_out.png	1080007	1016088
MincedBeefMAP_6D2_out.png	963734	975648
Mix13197_A4_13197_out.png	856455	929682
Mix13330_A1_13330_out.png	885592	934150
Mix13330_A2_13330_out.png	829534	906221
Mix13330_A3_13330_out.png	867002	914366
Mix13330_A4_13330_out.png	820177	903323
Mix13330_A5_13330_out.png	857552	910543
Pork13099_X1_13099_out.png	963754	925468
Pork13099_X2_13099_out.png	935555	946126
Pork13099_X3_13099_out.png	993652	942893
Pork13099_X4_13099_out.png	909838	927423
Pork13099_X5_13099_out.png	927158	919393
Pork13154001_X1_13154_out.png	987808	932777
Pork13154001_X2_13154_out.png	899176	928234
Pork13154001_X3_13154_out.png	869475	912581
Pork13154001_X4_13154_out.png	931902	916652
Pork13154001_X5_13154_out.png	855291	921211
Pork13330_X1_13330_out.png	961040	925222
Pork13330_X2_13330_out.png	984773	927016
Pork13330_X3_13330_out.png	949947	920551
Pork13330_X4_13330_out.png	945793	914089
Pork13330_X5_13330_out.png	939909	931041

## Sheet: Means
Sample ID	Mean 01 VM	Mean 02 VM	Mean 03 VM	Mean 04 VM	Mean 05 VM	Mean 06 VM	Mean 07 VM	Mean 08 VM	Mean 09 VM	Mean 10 VM	Mean 11 VM	Mean 12 VM	Mean 13 VM	Mean 14 VM	Mean 15 VM	Mean 16 VM	Mean 17 VM	Mean 18 VM	StdDev 01 VM	StdDev 02 VM	StdDev 03 VM	StdDev 04 VM	StdDev 05 VM	StdDev 06 VM	StdDev 07 VM	StdDev 08 VM	StdDev 09 VM	StdDev 10 VM	StdDev 11 VM	StdDev 12 VM	StdDev 13 VM	StdDev 14 VM	StdDev 15 VM	StdDev 16 VM	StdDev 17 VM	StdDev 18 VM	Mean Spectra 1 AS	Mean Spectra 2 AS	Mean Spectra 3 AS	Mean Spectra 4 AS	Mean Spectra 5 AS	Mean Spectra 6 AS	Mean Spectra 7 AS	Mean Spectra 8 AS	Mean Spectra 9 AS	Mean Spectra 10 AS	Mean Spectra 11 AS	Mean Spectra 12 AS	Mean Spectra 13 AS
X1_13330	8.34969	12.8542	16.7492	22.0736	26.9207	25.5368	20.9448	37.452	59.3006	63.5492	65.8816	73.3814	67.876	66.3388	63.9978	57.4144	56.1611	49.3839	1.33608	2.21883	2.81784	3.43425	3.83651	3.75501	3.42494	4.12676	4.34703	4.36585	4.44071	4.64887	4.60988	4.58778	4.60298	4.21845	4.27083	4.15452	8.3136	12.8246	16.7146	22.028	26.8656	25.4826	20.8927	37.4073	59.3032	63.5724	65.9157	73.4577	67.9567
X2_13330	8.25362	12.7074	16.5616	21.8494	26.7306	25.3552	20.7753	37.415	59.3226	63.555	65.8599	73.2061	67.677	66.1567	63.8026	57.2799	55.9847	49.2454	1.45065	2.4813	3.18372	3.93568	4.44938	4.34639	3.92838	4.72213	4.69875	4.61153	4.64225	4.67474	4.81399	4.82766	4.89875	4.5751	4.67088	4.64047	8.1493	12.5318	16.341	21.5758	26.4229	25.0534	20.4981	37.1113	59.093	63.359	65.678	73.0938	67.5771
X3_13330	8.33415	12.9267	16.866	22.2468	27.0794	25.6948	21.1061	37.6917	59.3964	63.6746	66.0178	73.5413	68.1096	66.5949	64.2609	57.7557	56.4577	49.7126	1.37003	2.34213	3.01243	3.74274	4.21491	4.11222	3.73813	4.52038	4.66327	4.58668	4.60008	4.55237	4.65353	4.65993	4.72752	4.41154	4.49582	4.45715	8.29694	12.8792	16.8027	22.1623	26.9516	25.572	21.0075	37.5167	59.2154	63.5187	65.8734	73.474	68.0871
X4_13330	8.23879	12.9856	16.9462	22.3377	27.3394	25.9754	21.3718	38.151	59.8567	64.0354	66.3439	73.6773	68.223	66.7428	64.443	57.9567	56.6646	49.9798	1.51861	2.51725	3.21521	4.00384	4.55553	4.43682	3.97494	4.99457	5.47028	5.47665	5.55715	5.70792	5.69022	5.66137	5.70251	5.24314	5.31151	5.12451	8.18346	12.8905	16.8143	22.1489	27.0966	25.7405	21.161	37.8599	59.555	63.7525	66.0659	73.4481	68.0215
X5_13330	8.20574	12.8834	16.8104	22.1532	27.0483	25.6934	21.1516	37.5872	58.834	62.9811	65.2731	72.838	67.7631	66.238	63.9321	57.4868	56.1903	49.5103	1.52728	2.56916	3.29525	4.10108	4.68099	4.55594	4.05901	5.21045	5.79804	5.79211	5.85672	5.80272	5.72179	5.70848	5.77233	5.33951	5.41322	5.22897	8.19884	12.925	16.863	22.2007	27.0759	25.7238	21.1877	37.5637	58.7471	62.8949	65.1865	72.7797	67.7702
X1_13154	7.74773	11.6807	15.1478	20.0419	24.7228	23.3658	18.7993	34.9291	58.3326	62.6928	64.7627	70.8101	65.068	63.5469	61.3403	55.5262	54.1194	47.3186	1.16994	2.02886	2.68147	3.42355	3.95326	3.8383	3.37551	4.28048	4.29883	4.17283	4.16229	3.97538	4.09667	4.14461	4.21257	4.14466	4.20294	4.30308	7.69616	11.5517	14.9603	19.7854	24.4117	23.0613	18.5244	34.6068	58.1082	62.5109	64.5954	70.7138	64.9496
X2_13154	7.92673	11.9278	15.4498	20.3878	25.0526	23.6701	19.0814	35.2328	57.3728	61.4611	63.4665	69.8434	64.8525	63.2732	60.925	54.9274	53.4866	46.5398	1.22588	2.05572	2.71158	3.48039	4.05597	3.92936	3.43203	4.40772	4.49004	4.36205	4.33483	4.02358	4.06408	4.12085	4.19691	4.13273	4.19467	4.31912	8.03798	12.1254	15.6731	20.6101	25.2404	23.8579	19.263	35.3422	57.3995	61.481	63.4824	69.865	64.9098
X3_13154	8.26047	12.7942	16.6556	21.9633	27.0263	25.6425	20.9555	37.789	60.61	64.8402	66.8962	72.994	67.8265	66.403	64.2544	58.4627	57.1458	50.5807	1.18505	2.00744	2.64344	3.37987	3.92881	3.81902	3.37537	4.28366	4.30581	4.16294	4.13328	3.92791	4.0838	4.1321	4.20848	4.15341	4.21298	4.31568	8.41015	13.076	16.9901	22.3225	27.3655	25.9782	21.2751	38.0703	60.836	65.0625	67.1167	73.2203	68.0601
X4_13154	7.75209	11.5988	15.0205	19.8657	24.4382	23.0684	18.5465	34.5065	56.7892	61.0426	63.1232	69.8305	64.4218	62.8399	60.4975	54.5484	53.1002	46.1672	1.13989	1.94775	2.56365	3.26319	3.79374	3.68023	3.22265	4.19485	4.45073	4.34897	4.31301	3.95082	3.96279	4.01753	4.08791	4.01397	4.07843	4.18395	7.74308	11.597	15.0088	19.8332	24.3715	23.0059	18.5012	34.4002	56.6581	60.9268	63.0156	69.7834	64.4011
X5_13154	7.72528	11.5602	15.0312	19.9911	24.4327	23.0362	18.6082	33.7753	55.5089	59.7685	61.8758	68.9343	64.4031	62.8358	60.4705	54.385	52.8967	45.861	1.20222	2.0172	2.63835	3.34256	3.89799	3.78792	3.30833	4.39823	4.51593	4.35295	4.29092	3.88897	3.86547	3.91715	3.99205	3.94347	4.01023	4.15523	7.923	11.8856	15.4044	20.3834	24.7829	23.3824	18.9364	34.0248	55.6765	59.9334	62.0425	69.1243	64.6595
X1_13099	7.35737	10.1677	13.0495	17.4225	21.3198	20.0521	16.1113	30.3545	51.7478	56.2243	58.3595	66.2912	62.2494	60.7762	57.8701	52.1113	50.9186	44.1775	1.02678	1.68161	2.21729	2.86407	3.37827	3.25266	2.71729	4.09659	5.30499	5.25867	5.15938	4.34198	3.75018	3.80599	3.74352	3.59305	3.66974	3.74774	7.30854	10.1304	13.0126	17.3808	21.271	20.0064	16.0789	30.3093	51.7209	56.2187	58.3652	66.3629	62.315
X2_13099	7.55574	10.3253	13.2193	17.5692	21.6599	20.3955	16.3207	31.5744	54.3603	58.8201	60.8864	68.1928	62.5768	61.1028	58.21	52.5168	51.3474	44.6446	1.20627	1.89584	2.45723	3.14101	3.66337	3.52515	2.9322	4.06801	4.57248	4.46031	4.40094	3.98902	3.87309	3.92749	3.87463	3.73114	3.80286	3.88193	7.57224	10.4489	13.3903	17.7692	21.8664	20.6015	16.5117	31.7277	54.395	58.8353	60.8915	68.1805	62.5916
X3_13099	7.35374	10.133	13.0008	17.3215	21.3952	20.1081	16.0111	31.2867	53.6433	58.0359	60.1035	67.6564	62.443	60.9473	58.0609	52.376	51.2164	44.5548	1.07044	1.72394	2.26399	2.91444	3.38404	3.26102	2.72887	3.77192	4.48914	4.43975	4.38111	4.05298	3.80766	3.83884	3.75776	3.57169	3.63824	3.67623	7.27969	10.0421	12.8946	17.1967	21.2597	19.9785	15.9054	31.1591	53.542	57.9562	60.0357	67.6432	62.4196
X4_13099	7.58411	10.6208	13.6423	18.1891	22.4369	21.1259	16.9999	32.4565	54.1891	58.5041	60.5706	68.0572	63.628	62.1776	59.2765	53.5167	52.3874	45.7771	1.11657	1.74924	2.28397	2.92074	3.39499	3.27603	2.73556	3.87602	4.87205	4.87603	4.84711	4.46011	3.98522	3.99586	3.88622	3.66199	3.72514	3.72758	7.61314	10.7583	13.8253	18.397	22.6437	21.3333	17.195	32.6067	54.2336	58.5321	60.5901	68.0629	63.646
X5_13099	7.54195	10.5287	13.5319	18.0571	22.284	20.9755	16.8552	32.2601	54.4709	58.8046	60.8547	68.4627	63.6457	62.1661	59.2503	53.4271	52.2612	45.5947	1.12132	1.7758	2.3265	2.98713	3.47815	3.36016	2.82049	3.91902	4.77091	4.73183	4.66953	4.26973	3.86821	3.90557	3.81863	3.6173	3.68656	3.72138	7.53843	10.5837	13.6057	18.1344	22.3532	21.0479	16.9334	32.2908	54.4331	58.7647	60.8149	68.4404	63.6417
A1_13330	6.97771	10.1886	13.2198	17.6382	21.8161	20.6044	16.3198	32.4728	55.2676	60.2573	63.2371	73.0461	64.8288	63.0789	60.6537	54.7907	53.6825	47.8083	1.13779	1.7544	2.30025	3.00135	3.56243	3.44021	2.91903	4.12434	4.8363	4.76197	4.77658	4.85443	4.7681	4.75592	4.7904	4.42661	4.48958	4.35947	7.06098	10.4309	13.5435	18.0202	22.2106	20.989	16.6629	32.8199	55.6038	60.5936	63.5663	73.3791	65.1818
A2_13330	6.92182	10.1991	13.2212	17.5782	21.7251	20.5507	16.3556	32.3701	54.7582	59.688	62.655	72.6752	64.6194	62.8971	60.4614	54.6147	53.5045	47.733	1.2607	1.96292	2.57647	3.38567	4.06078	3.90717	3.27908	4.85399	5.79349	5.74799	5.77726	5.75514	5.68346	5.68138	5.72803	5.33576	5.39734	5.23591	7.07694	10.5754	13.7202	18.1807	22.3659	21.1732	16.906	32.9674	55.3402	60.26	63.216	73.2167	65.1749
A3_13330	7.01296	10.2924	13.3595	17.816	22.0314	20.8198	16.5297	32.6488	55.2782	60.1659	63.1125	72.8666	64.7341	63.0057	60.5883	54.741	53.6454	47.8409	1.05952	1.68471	2.21916	2.92163	3.49023	3.36588	2.8546	4.18415	4.99725	4.99189	5.05879	5.16356	5.09919	5.09429	5.12949	4.7554	4.81134	4.66706	7.10259	10.5759	13.7544	18.3094	22.5667	21.3403	16.9856	33.1886	55.848	60.7484	63.6963	73.4686	65.3265
A4_13330	6.96294	10.2904	13.348	17.7538	21.9455	20.7798	16.5336	32.5676	55.066	59.9959	62.9486	72.788	64.7147	63.0203	60.6351	54.8375	53.7622	48.0402	1.21528	1.87884	2.46709	3.25082	3.9049	3.76042	3.16913	4.6853	5.60945	5.59447	5.66837	5.81818	5.68212	5.65673	5.69886	5.27391	5.32966	5.13937	7.10386	10.689	13.8935	18.4312	22.6818	21.4983	17.1697	33.2747	55.7351	60.6422	63.5764	73.3649	65.3354
A5_13330	6.86232	10.1349	13.1853	17.6203	21.8565	20.6649	16.3786	32.5202	55.1364	60.1115	63.0877	72.9786	64.8681	63.1636	60.7326	54.8489	53.7328	47.8954	1.21672	1.90366	2.49444	3.2672	3.90706	3.76047	3.16034	4.67879	5.50338	5.42952	5.43711	5.31093	5.38042	5.38863	5.46626	5.13718	5.21015	5.09096	6.94379	10.4062	13.5612	18.0845	22.3551	21.1521	16.8087	32.9783	55.5675	60.5342	63.4952	73.3678	65.2842
A4_13197	6.45059	8.5534	10.7939	14.269	17.7174	16.5849	12.7421	27.606	52.0707	57.426	60.4263	70.8031	60.2469	58.2767	55.4697	49.9081	48.7568	42.9278	1.07858	1.58085	2.07068	2.75861	3.3244	3.17662	2.56587	3.98223	4.64619	4.52772	4.49835	4.34325	4.50815	4.54371	4.58613	4.36662	4.4356	4.40114	6.52029	8.80694	11.1512	14.7146	18.1827	17.0349	13.1169	27.9626	52.2385	57.5453	60.5231	70.8376	60.3539
Batch_4-Beef_100a	5.49499	6.52341	7.88456	10.1066	12.0545	11.2364	8.8074	16.9697	32.3167	36.6355	39.23	51.9513	47.679	45.8306	43.2466	39.1323	38.0191	33.1255	0.869526	1.13839	1.45391	1.93627	2.34499	2.21256	1.70718	3.17838	4.88605	4.95336	4.94867	4.57314	3.89065	3.84256	3.87835	3.63033	3.65278	3.50258	5.46131	6.50416	7.87164	10.0932	12.0327	11.2165	8.79269	16.9101	32.1748	36.4802	39.0679	51.7781	47.5213
Batch_4-Beef_100b	5.59432	6.62958	8.04855	10.4172	12.5044	11.6192	8.9288	17.5057	34.1346	38.5536	41.1072	53.1406	48.5899	46.7362	44.1467	39.9119	38.7683	33.6979	0.854742	1.15442	1.48443	2.00267	2.42013	2.27817	1.7322	3.22986	4.92529	5.00874	5.04321	4.7837	4.21366	4.16045	4.20778	3.94034	3.96822	3.81381	5.51771	6.51626	7.90519	10.2333	12.293	11.4174	8.76594	17.2566	33.8498	38.2841	40.8484	52.9676	48.4108
Batch_4-Beef_100e	5.57647	6.52785	7.87804	10.1593	12.1251	11.2622	8.7054	16.8253	32.6917	37.0196	39.5744	52.176	48.1653	46.3211	43.7239	39.5398	38.4126	33.427	0.827807	1.0645	1.34928	1.80164	2.16425	2.04215	1.56293	2.92473	4.52218	4.54181	4.52356	4.04463	3.58034	3.54192	3.5961	3.39126	3.41608	3.31583	5.52305	6.43616	7.755	9.99486	11.9295	11.0765	8.56129	16.5957	32.4331	36.7798	39.3463	52.0316	48.0154
Batch_1-Beef_80a	5.70914	8.10563	10.3336	13.7808	15.8032	14.8765	12.6227	22.0006	35.0524	39.4424	42.8162	59.2676	54.004	51.8252	49.036	43.3626	41.7559	35.1345	1.02473	1.53416	2.00351	2.69437	3.0227	2.88611	2.50341	3.95756	4.93774	5.02315	5.13295	5.41376	4.80876	4.75043	4.74268	4.33462	4.32335	4.03064	5.69693	8.12251	10.3525	13.7829	15.8053	14.8829	12.6321	22.0016	35.0066	39.3884	42.7592	59.2092	53.9554
Batch_1-Beef_80b	6.06639	8.46032	10.771	14.3425	16.143	15.196	13.0181	21.8774	34.0853	38.3108	41.6028	57.9863	53.9064	51.7044	48.848	43.0684	41.4606	34.8075	0.93436	1.3884	1.79579	2.3295	2.60368	2.51679	2.21952	3.61164	4.54595	4.60057	4.70361	4.71084	4.07705	4.06086	4.11551	3.8444	3.85027	3.65946	6.07965	8.55582	10.9013	14.4815	16.2982	15.352	13.1657	22.0712	34.2361	38.4556	41.7508	58.1525	54.06
Batch_1-Beef_80c	6.14547	8.38261	10.751	14.7638	16.3795	15.3091	13.0197	21.1612	33.9121	38.1571	41.222	56.3809	54.3273	52.2443	49.4625	43.6149	41.9953	35.2614	0.931993	1.35909	1.80701	2.59407	2.81693	2.68526	2.36789	3.71044	4.65627	4.6909	4.7275	4.59704	4.05715	4.1214	4.24449	4.01245	4.01665	3.83729	6.14907	8.47749	10.8723	14.8585	16.5027	15.4429	13.1473	21.3754	34.0597	38.2959	41.3719	56.588	54.441
Batch_1-Beef_80d	6.02683	8.23738	10.5886	14.5261	16.1528	15.112	12.8859	21.0816	33.6881	37.9332	41.0411	56.4052	54.2197	52.1203	49.3453	43.5529	41.9433	35.2539	0.987658	1.46177	1.92998	2.73933	2.91293	2.77162	2.44334	3.73574	4.48724	4.52145	4.59808	4.66662	4.07837	4.07398	4.11341	3.8026	3.80942	3.59293	6.0129	8.29135	10.6566	14.5668	16.2214	15.1899	12.9584	21.2206	33.7735	38.005	41.1133	56.468	54.2345
Batch_1-Beef_80e	6.04636	8.20762	10.5564	14.5548	15.9839	14.9419	12.8639	20.4886	32.6096	36.8606	39.97	55.7277	54.2699	52.1551	49.3397	43.4445	41.821	35.0845	0.929263	1.36689	1.82382	2.60439	2.84072	2.71104	2.40835	3.73047	4.69193	4.74261	4.79801	4.57163	4.16618	4.19461	4.28561	3.99812	4.00827	3.8217	6.04429	8.28855	10.656	14.6203	16.0635	15.0322	12.953	20.6027	32.6178	36.8455	39.9485	55.6915	54.1993
Batch_3-Beef_50a	5.92002	8.28213	10.4464	13.6768	15.455	14.6668	12.9367	21.2308	32.3734	36.4624	39.7838	56.8085	51.2114	49.1495	46.4896	41.443	40.0695	34.1288	0.852658	1.41242	1.93168	2.69215	3.01832	2.86354	2.50093	3.30662	4.04987	4.02986	3.98384	3.77079	3.62299	3.62592	3.67518	3.45841	3.45827	3.36442	5.87019	8.16436	10.2752	13.4316	15.178	14.4032	12.7061	20.9826	32.1232	36.2437	39.5956	56.8021	51.1654
Batch_3-Beef_50b	6.15579	8.49118	10.7996	14.4059	16.0889	15.2067	13.359	21.4225	32.6414	36.6988	39.9659	56.7436	51.1057	49.0511	46.3893	41.3246	39.9639	34.0192	0.923149	1.47158	2.06013	3.1123	3.38929	3.16082	2.71839	3.34818	4.27542	4.26161	4.18072	3.95712	3.6481	3.66582	3.71428	3.46958	3.45156	3.2965	6.12113	8.47519	10.7901	14.3946	16.09	15.2097	13.3584	21.4662	32.6985	36.764	40.0405	56.877	51.2096
Batch_3-Beef_50c	6.12969	8.36372	10.5688	13.9772	15.4861	14.6665	13.0183	20.7399	31.4023	35.4381	38.7192	55.901	50.6297	48.5664	45.8906	40.9014	39.5781	33.7654	0.817437	1.32705	1.86005	2.76796	3.00479	2.83227	2.50608	3.23769	4.00466	3.99662	3.95382	3.71112	3.42598	3.45304	3.53027	3.35611	3.35422	3.24543	6.07982	8.2713	10.4307	13.7643	15.257	14.4517	12.8317	20.5334	31.1512	35.1925	38.483	55.7476	50.4617
Batch_3-Beef_50d	6.03992	8.3169	10.5644	14.0905	15.6537	14.8073	13.091	20.7159	31.4939	35.4761	38.6533	55.1669	51.1148	49.0751	46.3916	41.2811	39.913	33.9631	0.88284	1.41533	1.94157	2.80283	3.01773	2.85826	2.54556	3.25957	4.00546	4.05381	4.0838	4.151	3.82027	3.80527	3.832	3.57281	3.56343	3.39765	5.93529	8.09123	10.24	13.6256	15.1485	14.3266	12.6637	20.2239	30.9345	34.9342	38.1316	54.824	50.7471
Batch_3-Beef_50e	6.10974	8.33617	10.6063	14.2305	15.6797	14.8023	13.1098	20.4363	30.9905	34.9468	38.111	54.9427	50.6158	48.5566	45.8635	40.8166	39.4715	33.61	0.957949	1.507	2.1304	3.22757	3.44511	3.23305	2.88009	3.55889	4.37244	4.38603	4.36513	4.22369	3.9269	3.92321	3.95157	3.65353	3.62693	3.41821	6.04844	8.23782	10.4679	14.0246	15.4612	14.596	12.9268	20.2498	30.7845	34.7552	37.9351	54.8783	50.5343
Batch_2-Beef_30b	6.47875	9.68323	12.5684	16.7631	18.9204	17.9556	15.8133	24.4503	36.0051	40.0299	42.9376	57.4504	55.3525	53.4475	50.6188	44.8234	43.3003	36.3092	1.02527	2.03523	2.80506	3.71635	4.23353	4.14327	3.84801	5.03859	5.60861	5.47077	5.38443	4.56007	4.1025	4.16106	4.31574	3.94508	3.90504	3.57892	6.48926	9.71056	12.5849	16.7419	18.8317	17.8677	15.7201	24.2289	35.7037	39.7348	42.6518	57.3003	55.2769
Batch_2-Beef_30c	6.36748	9.09492	11.7066	15.6577	17.4766	16.5365	14.5616	22.4621	33.5198	37.5301	40.4085	55.2031	53.5609	51.6605	48.8343	43.292	41.8424	35.1787	0.914383	1.98006	2.81436	3.79246	4.36081	4.25388	3.94911	5.42136	6.35548	6.28047	6.22541	5.29656	4.4441	4.51508	4.678	4.3116	4.25364	3.85881	6.30811	8.94271	11.4755	15.3206	17.042	16.1138	14.1635	21.8542	32.7786	36.7942	39.6797	54.6436	53.144
Batch_2-Beef_30d	6.69744	10.065	13.1515	17.6935	19.8055	18.8259	16.8303	25.3966	36.8841	40.9676	43.904	58.589	56.6728	54.764	51.8873	45.8912	44.3372	37.1056	0.96772	1.922	2.64989	3.47303	3.94462	3.86883	3.645	4.72561	5.36083	5.24739	5.16044	4.47478	4.00629	4.06972	4.27181	3.94152	3.90075	3.57704	6.92125	10.5489	13.7494	18.3433	20.4397	19.4541	17.3933	25.8783	37.1979	41.2197	44.1209	58.6907	56.7964
10B1	5.61308	7.01044	9.07286	13.351	14.3828	13.0393	10.6577	15.8654	29.4927	34.553	36.7961	46.1838	54.1416	52.6312	50.1564	44.3117	42.7052	35.5275	1.00884	1.47188	1.84672	2.40832	2.508	2.37076	2.53909	3.10737	3.6798	3.90326	4.00522	4.86035	4.10614	4.08052	3.98843	3.69023	3.65437	3.39197	5.58833	7.11603	9.24191	13.5693	14.6045	13.2662	10.9112	16.1733	29.6597	34.7388	37.0165	46.5421	54.3422
2B2	5.42293	7.32944	9.05563	11.6066	13.1014	12.3506	10.1456	18.2819	29.3079	33.2608	36.0397	50.6364	48.8052	46.7694	43.5487	38.1723	36.9083	30.3942	1.21163	1.77524	2.25465	2.89833	3.32758	3.15801	2.59872	4.54437	6.24948	6.37603	6.43909	6.61238	5.09431	5.02061	4.88521	4.51815	4.49649	4.13382	5.32502	7.1841	8.88733	11.4198	12.9063	12.1622	9.99294	18.0582	29.0858	33.056	35.8397	50.4844	48.7534
3A1	5.46223	7.22733	8.73542	10.792	11.8588	11.3332	10.0941	17.3584	24.6262	28.0062	31.2622	49.8947	43.9063	41.5427	38.5114	33.8141	32.6425	27.3081	0.875798	1.20643	1.48986	1.84758	2.06671	1.971	1.63565	2.74527	4.24808	4.41754	4.50886	4.61318	3.40312	3.34689	3.28478	3.10634	3.09503	2.94257	5.38206	7.06387	8.52819	10.5405	11.5927	11.0781	9.88546	17.062	24.2626	27.6532	30.9192	49.6793	43.7424
3A2	5.45062	7.21477	8.77731	10.9481	12.0953	11.5454	10.2483	17.5332	25.5134	29.0017	32.2048	49.9907	45.6814	43.4153	40.4382	35.6516	34.4774	29.0568	1.01719	1.42365	1.80483	2.29791	2.60368	2.47897	2.06822	3.43217	4.79918	4.93427	5.06515	5.32886	4.18747	4.12564	4.02292	3.6965	3.66405	3.38666	5.36448	7.06899	8.59791	10.732	11.8575	11.3182	10.066	17.2538	25.1591	28.6534	31.8598	49.7248	45.5126
5A1	5.60618	7.79899	9.60318	12.042	13.1255	12.5704	11.4912	18.6137	26.7495	30.4576	33.6743	50.7999	48.5298	46.3227	43.3062	38.0959	36.7994	30.8439	1.04046	1.64219	2.11315	2.69222	3.09991	2.97983	2.59184	4.44649	5.5903	5.60715	5.73765	6.40452	3.98749	3.89685	3.80295	3.58251	3.57509	3.43727	5.51904	7.65568	9.42309	11.8167	12.8637	12.3193	11.2863	18.2605	26.3377	30.0608	33.2785	50.4393	48.3674
6B1	5.47814	8.52832	10.5052	12.7616	12.8304	12.7219	14.385	18.1997	22.6836	26.9476	30.6696	49.8094	48.768	46.5575	43.5545	38.1384	36.7495	30.6188	1.0515	1.85418	2.26854	2.5719	2.53348	2.58593	3.23312	3.58827	3.37431	3.55006	3.79067	5.07	3.89662	3.79682	3.66891	3.34793	3.31931	3.09725	5.42374	8.54154	10.5573	12.8514	12.9225	12.8081	14.4515	18.3069	22.8404	27.1276	30.8576	49.9888	49.0237
7A1	5.41359	8.16293	10.0557	12.2313	11.9156	11.8295	13.842	17.1045	20.4809	24.0976	27.6598	48.3631	45.3279	42.9799	39.9794	34.9597	33.6977	28.1906	1.00479	1.66045	2.06499	2.45792	2.37652	2.41229	3.14237	3.44736	3.43566	3.68436	3.93931	5.52615	4.38019	4.28463	4.15247	3.81143	3.78624	3.53511	5.37083	8.11439	10.0096	12.1941	11.8837	11.7896	13.7602	17.034	20.471	24.103	27.6646	48.3379	45.3938
9A1	5.5468	7.29034	9.22147	12.6715	13.3728	12.5228	11.8021	16.1076	26.9912	31.5727	34.1731	46.487	52.4004	50.7437	48.0892	42.3381	40.8203	34.0147	0.90703	1.68719	2.16042	2.62538	2.49763	2.4535	3.24108	3.41424	4.0832	4.24847	4.15455	4.87253	4.38305	4.38106	4.37371	3.95958	3.89336	3.50481	5.48622	7.14572	9.0409	12.4943	13.2187	12.3381	11.4747	15.7707	26.8433	31.3987	33.938	46.0013	52.1747
Control_A	5.32843	6.2439	7.43895	9.594	11.0123	10.1919	8.02188	14.0349	26.7749	30.6351	32.6798	42.658	46.8535	45.2566	42.717	37.8826	36.6752	31.0286	0.857009	1.17175	1.51691	2.00145	2.33533	2.22419	1.80562	3.19845	4.3083	4.37386	4.42334	4.57857	3.65087	3.61421	3.57809	3.4138	3.43377	3.37579	5.26511	6.14134	7.31336	9.44663	10.8482	10.0326	7.89628	13.8385	26.5538	30.4319	32.4864	42.5485	46.8511
Control_C	5.82846	7.66253	9.59806	12.7226	14.9285	13.8955	10.7478	19.5772	33.6351	37.5224	39.9273	52.2133	52.1489	50.246	47.3308	41.77	40.3801	33.6079	1.14911	1.77328	2.34499	3.09114	3.73592	3.56542	2.79978	5.12793	6.49051	6.45567	6.60074	7.45688	4.70754	4.57589	4.48042	4.2161	4.2013	3.95243	5.6908	7.42277	9.28684	12.3316	14.4486	13.4301	10.3794	18.9279	32.9125	36.8468	39.2533	51.6062	51.917
1D2	5.8033	7.65129	9.47885	12.2571	14.6001	13.6762	10.6706	21.0683	36.8074	40.6936	43.1964	53.7668	50.6124	48.5844	45.8751	40.374	38.8277	32.1572	0.89401	1.47025	2.0473	2.807	3.35432	3.17758	2.49349	4.61854	6.13928	6.24178	6.43346	6.94612	4.75078	4.63921	4.51849	4.21335	4.18774	3.931	5.72292	7.53385	9.33897	12.0971	14.4379	13.5201	10.5425	20.9195	36.6879	40.601	43.1193	53.7782	50.6767
5D1	5.52062	7.24932	8.87915	11.2789	13.0845	12.3407	9.91808	19.0547	31.1248	34.9334	37.777	52.292	47.4682	45.3731	42.3029	37.3199	36.1085	30.0059	0.94721	1.34459	1.73165	2.25721	2.65858	2.51411	1.95021	3.51411	5.32662	5.46748	5.53644	5.53881	4.01776	3.95367	3.8529	3.61021	3.60115	3.37563	5.44425	7.15071	8.76222	11.1393	12.928	12.193	9.80922	18.875	30.8789	34.6982	37.5526	52.147	47.3914
6D2	5.90232	8.47366	10.6625	13.7448	15.8723	15.0264	12.454	23.0484	34.7876	38.9342	42.33	58.0595	51.7248	49.4083	46.2632	40.6896	39.3237	32.7794	0.984669	1.43699	1.85186	2.40667	2.79445	2.65604	2.15156	3.6326	5.09326	5.15411	5.21018	5.2648	4.26003	4.1846	4.10295	3.86236	3.85434	3.68489	5.90652	8.58064	10.8215	13.9481	16.0795	15.2305	12.6717	23.2939	34.9722	39.1377	42.556	58.382	52.0203
[truncated: 23 more columns]
