# Supplementary material for: High Throughput Multispectral Image Processing with Applications in Food Science
Source: PLoS One. 2015 Oct 14;10(10):e0140122. doi: 10.1371/journal.pone.0140122 (PMC4605757; doi:10.1371/journal.pone.0140122)
Supplement: S5 File — (ZIP) [file pone.0140122.s005.zip › PorkFillet.xlsx]

## Sheet: Sizes
Image Name	VM	AS
PorkAir10oC_0B10_out.png	309876	295387
PorkAir10oC_1B10_out.png	413304	346555
PorkAir10oC_5AB10_1_out.png	198513	181668
PorkAir10oC_5AB10_2_out.png	93938	90596
PorkAir10oC_5B10_out.png	342233	333141
PorkAir10oC_6B10_out.png	234273	226801
PorkAir10oC_7AB10_2_out.png	132800	136432
PorkAir10oC_8AB10_out.png	174648	192389
PorkSterileAIRoC_10B4_out.png	394240	348914
PorkSterileAIRoC_2B4_out.png	442977	429513
PorkSterileAIRoC_3B4_out.png	402434	304686
PorkSterileAIRoC_4B4_out.png	273215	258747
PorkSterileAIRoC_6B4_out.png	386806	338246
PorkSterileMAP10oC_13B1_out.png	163387	145331
PorkSterileMAP10oC_13B2_out.png	172456	196096
PorkSterileMAP10oC_3B_out.png	139579	125161
PorkSterileMAP10oC_6B_out.png	295380	284548
PorkSterileMAP10oC_7B_out.png	119996	123524
PorkSterileMAP4oC_11B_out.png	121931	115319
PorkSterileMAP4oC_15B_out.png	156741	164561
PorkSterileMAP4oC_1B_out.png	257734	269729
PorkSterileMAP4oC_3B_out.png	147973	129145
PorkSterileMAP4oC_5B_out.png	135508	133722
PorkSterileMAP4oC_8B_out.png	355404	133722
PorkSterileMAP4oC_9B_out.png	111152	335103
PutidaAIR10oC001_0P10_out.png	239842	109127
PutidaAIR10oC001_12AP10_2_out.png	161659	201483
PutidaAIR10oC001_14AP10_2_out.png	151677	127881
PutidaAIR10oC001_5P10_out.png	367051	143398
PutidaAIR10oC001_6P10_out.png	280939	325329
PutidaAIR10oC001_8AP10_out.png	197800	247595
PutidaAIR4oC_13AP4_out.png	217508	177517
PutidaAIR4oC_1AP4_out.png	274711	252015
PutidaAIR4oC_4AP4_out.png	176216	161938
PutidaAIR4oC_6AP4_out.png	222086	209546
PutidaAIR4oC_8AP4_out.png	143470	130752
PutidaAIR4oC_9AP4_out.png	327313	310495
PutidaMAP4oC_0P_out.png	236068	211099
PutidaMAP4oC_10P_out.png	200911	181323
PutidaMAP4oC_13P_out.png	147943	134396
PutidaMAP4oC_15P_out.png	311046	294449
PutidaMAP4oC_2P_out.png	136507	138111
PutidaMAP4oC_5P_out.png	248781	249483
PutidaMAP4oC_7P_out.png	171258	186886
PutidaMAP4oC_8P_out.png	150983	131758
PutidaMAP4oC_9P_out.png	354816	292443

## Sheet: Means
Sample ID	Mean 01 VM	Mean 02 VM	Mean 03 VM	Mean 04 VM	Mean 05 VM	Mean 06 VM	Mean 07 VM	Mean 08 VM	Mean 09 VM	Mean 10 VM	Mean 11 VM	Mean 12 VM	Mean 13 VM	Mean 14 VM	Mean 15 VM	Mean 16 VM	Mean 17 VM	Mean 18 VM	StdDev 01 VM	StdDev 02 VM	StdDev 03 VM	StdDev 04 VM	StdDev 05 VM	StdDev 06 VM	StdDev 07 VM	StdDev 08 VM	StdDev 09 VM	StdDev 10 VM	StdDev 11 VM	StdDev 12 VM	StdDev 13 VM	StdDev 14 VM	StdDev 15 VM	StdDev 16 VM	StdDev 17 VM	StdDev 18 VM	Mean Spectra 1 AS	Mean Spectra 2 AS	Mean Spectra 3 AS	Mean Spectra 4 AS	Mean Spectra 5 AS	Mean Spectra 6 AS	Mean Spectra 7 AS	Mean Spectra 8 AS	Mean Spectra 9 AS	Mean Spectra 10 AS	Mean Spectra 11 AS	Mean Spectra 12 AS	Mean Spectra 13 AS
0P	15.0456	17.6625	22.2373	30.2708	35.5526	33.1442	25.3364	39.6674	65.9182	70.517	71.3915	77.0231	78.2575	77.2473	74.2775	65.4353	53.6555	68.2276	2.16262	2.83786	3.52862	4.56615	5.47047	5.25716	4.166	6.2367	9.09663	9.68573	9.91785	10.9028	10.9955	10.8325	10.3818	8.31188	6.26652	8.74464	14.7444	17.1362	21.5159	29.2965	34.4073	32.0262	24.4149	38.5003	64.8052	69.4905	70.4021	76.2165	77.6932
10P	15.1619	17.9311	22.0186	28.3252	33.9802	32.1403	24.5295	41.6972	68.3977	72.6788	73.6351	79.1684	77.4406	76.3205	73.3287	64.2947	52.7911	67.0875	2.45686	3.00809	3.71695	4.56023	5.58779	5.39928	4.22281	7.12138	10.4533	10.9946	11.2049	12.1071	11.6777	11.4785	10.9924	8.79917	6.61013	9.26747	14.7845	17.3989	21.3504	27.5077	33.0476	31.2453	23.8313	40.7529	67.3406	71.6398	72.6053	78.1897	76.5992
13P	12.4992	13.5351	16.1666	20.5141	24.6106	23.3266	18.0623	34.5888	62.0372	67.7047	69.6194	80.2981	76.5649	75.3014	72.0813	64.4617	54.2244	66.7051	2.27594	2.78358	3.51346	4.60313	5.51707	5.31369	4.28975	6.51925	8.43599	8.79169	9.07197	10.3752	10.6125	10.5068	10.1806	8.92557	7.65794	9.14159	12.0957	12.9811	15.4536	19.5737	23.4275	22.1847	17.1538	33.1242	60.2324	65.9067	67.8349	78.5595	74.9654
15P	12.2223	14.3207	17.4631	22.3516	27.0721	25.7096	20.0725	36.9832	64.494	69.5061	71.2347	79.4636	75.3001	73.7585	70.5708	61.1915	49.8716	64.0899	2.36037	2.86662	3.54028	4.45587	5.11156	4.93158	4.10329	5.88748	9.01541	9.59237	9.80215	10.9209	10.1744	9.97228	9.5479	7.83052	6.31734	8.16961	12.0392	14.0411	17.1146	21.9349	26.6399	25.2886	19.714	36.6731	64.391	69.4592	71.2089	79.5243	75.3534
2P	12.4322	13.8634	16.9931	22.6125	26.6745	24.8861	18.8696	31.7004	57.8621	63.5282	65.3061	74.692	78.7867	77.8849	74.9923	66.4011	55.1138	69.0169	2.16712	2.49627	3.12681	3.95483	4.88724	4.71416	3.63287	6.04391	8.21675	8.63939	8.82232	9.80779	10.0306	9.8323	9.38795	7.73186	6.20149	8.04683	12.0583	13.2936	16.2229	21.5851	25.3588	23.6151	17.9109	30.0123	56.2589	62.0974	63.9649	73.7233	78.5727
5P	17.7163	22.5422	28.0044	35.6886	43.2049	41.4402	33.4804	52.508	75.1147	77.8887	78.6664	81.9874	77.2116	75.9812	73.3184	64.7772	54.0558	67.4738	1.88041	2.22357	2.72467	3.36201	3.79358	3.66729	3.22471	3.67821	6.66007	7.13983	7.31548	7.8739	7.18532	7.04662	6.73375	5.41451	4.34068	5.66609	17.6932	22.5103	27.9452	35.5793	43.056	41.3077	33.4162	52.254	74.7194	77.4724	78.2491	81.5602	76.8838
7P	17.555	22.2921	27.4921	34.8626	41.8503	40.0608	31.6589	51.6215	77.4551	80.9587	81.6456	86.1541	81.8019	80.6611	77.5114	68.0099	55.9104	70.86	2.43014	2.77821	3.38803	4.29368	5.02027	4.81146	3.98223	5.45479	8.83513	9.41409	9.69231	10.4248	9.5923	9.42546	9.04401	7.53907	6.10846	7.82895	17.8165	22.7011	27.9818	35.4276	42.455	40.6515	32.214	51.877	77.9639	81.5128	82.2347	86.8023	82.5383
8P	10.8708	12.0893	14.655	18.9454	22.7559	21.414	16.2772	30.3833	54.9137	60.0559	62.0249	72.3499	72.9736	71.7922	68.93	61.5984	52.3613	63.8508	2.24327	2.91033	3.78139	4.9561	5.90687	5.64453	4.32923	6.83771	9.38508	9.87789	10.1922	12.1128	12.6433	12.4453	11.9768	10.017	8.31607	10.3861	10.3362	11.2456	13.5119	17.4425	20.9669	19.7071	14.9791	28.3416	52.4266	57.5826	59.5696	69.9055	70.8929
9P	15.219	18.7267	22.9501	29.0454	34.8371	33.3327	26.8453	45.7202	69.9523	74.1205	75.6393	82.3757	76.6863	75.2063	71.9817	62.6078	50.8389	65.5057	2.83508	3.23733	3.82604	4.59925	5.03323	4.85154	4.0639	4.90929	7.94129	8.73023	9.14393	10.7978	10.009	9.75206	9.21398	6.97569	5.0047	7.42494	14.6524	17.9945	22.0875	28.0576	33.8669	32.3894	25.9957	45.3514	70.6155	75.054	76.7161	83.9774	78.1943
0P10	12.6545	12.4649	14.2654	19.3013	20.7729	18.9019	14.7052	21.1922	44.1437	50.565	52.7902	62.8846	73.9949	72.8708	70.3703	62.1648	52.8828	64.5462	2.78036	3.3338	4.10239	5.03333	5.04796	4.79134	3.69882	4.61288	5.26359	5.59668	5.80177	7.0553	9.56034	9.412	9.06263	7.53203	6.17789	7.81135	11.7022	11.392	12.9959	17.8124	19.4581	17.676	13.772	20.2854	43.2228	49.5581	51.7627	61.6357	72.3422
12AP10_2	11.9579	15.9961	20.5649	27.574	31.2817	29.7618	25.312	38.7856	61.5899	67.2878	70.0034	82.9043	84.1982	82.7275	79.5797	70.8091	60.0891	73.5441	2.46253	4.43227	6.18708	8.55932	9.62997	9.37132	8.26224	10.6948	12.2752	12.5633	12.7426	14.0495	13.5378	13.2213	12.7972	10.9693	9.37488	11.2546	11.2193	14.4225	18.2795	24.3537	27.7238	26.3179	22.3473	35.2581	57.8067	63.6081	66.4575	79.8604	81.2931
14AP10_2	12.2081	13.124	16.3731	22.959	24.1531	22.2969	19.0359	25.5286	47.2644	53.542	56.0233	67.6947	74.9607	73.8024	71.2765	62.8522	52.9678	65.7463	3.20769	3.63328	4.58733	6.40214	6.834	6.45207	5.48825	7.12618	10.0441	10.8778	11.2059	12.3844	13.8819	13.666	13.3478	11.161	9.20969	11.5948	11.1113	11.8233	14.7446	20.8563	21.9781	20.23	17.3279	23.3906	44.2206	50.3002	52.678	64.0002	70.9243
5P10	13.1746	14.1166	17.9079	25.4011	28.3321	25.7954	20.5449	30.6057	57.6466	64.1912	66.9107	76.8377	82.1352	80.1543	77.5363	66.6986	54.9412	69.7187	2.99537	3.72605	4.61391	6.07342	6.3483	6.08155	5.63785	7.12507	8.33295	8.99073	9.46227	11.0728	11.9816	11.7287	11.3391	9.58184	8.31014	9.92385	12.4117	13.175	16.8304	24.2516	27.1607	24.6266	19.4124	29.3566	56.6233	63.1977	65.8856	75.7401	81.0891
6P10	13.8095	16.6965	21.1096	28.5257	32.4728	30.1222	23.9055	36.4214	61.7739	67.8168	70.1243	79.7259	84.0722	82.2112	79.1431	69.1778	57.8611	71.651	2.8305	4.55486	5.81274	7.17469	8.49761	8.35891	7.09085	10.4576	10.7011	10.7102	10.79	11.0491	11.2081	10.968	10.5658	8.82216	7.40848	9.14846	13.0705	15.554	19.7028	26.8883	30.6031	28.2944	22.3859	34.2822	59.5863	65.6932	68.0245	77.8145	82.6184
8AP10	13.1941	16.7005	20.7428	26.7583	29.6099	28.1427	23.4957	35.4478	55.7916	61.3786	63.5822	76.8732	80.2054	79.0842	75.7171	68.4114	58.6897	70.5704	2.71129	3.84596	4.76424	5.86157	6.56286	6.44012	5.53714	7.77215	8.97557	9.25782	9.5045	11.3354	11.6405	11.4446	11.0883	9.61937	8.3018	9.80566	12.668	15.7897	19.5821	25.2971	27.9512	26.5268	22.1227	33.5102	53.4466	59.0087	61.2124	74.4526	77.9054
13AP4	12.9565	16.6101	20.1716	25.1762	27.4925	26.5772	24.2314	35.449	52.5285	58.209	61.658	78.3514	77.0138	75.361	72.151	63.1502	52.3625	65.9104	2.10121	3.70826	4.80314	6.15506	6.72307	6.54103	5.8223	7.53447	9.3709	9.61165	9.71351	10.3804	10.5644	10.4212	10.0341	8.16593	6.53181	8.54344	12.764	15.8873	19.1524	23.7889	25.9129	25.0515	22.8984	33.5929	49.7795	55.2735	58.617	74.8472	73.4683
1AP4	11.7419	14.1505	18.3125	26.2828	29.1463	26.8212	20.8828	31.9205	56.3987	62.0448	63.898	73.0502	76.382	75.5361	73.0279	65.3093	55.203	67.7804	2.40548	3.13475	3.95559	5.11634	5.68761	5.49394	4.6501	6.51748	9.16691	10.035	10.5446	12.5729	13.4037	13.2783	12.8544	10.5265	8.16137	11.063	11.5515	13.8899	18.0042	25.9601	28.795	26.4654	20.5834	31.6164	56.3969	62.1551	64.0612	73.4211	76.9195
4AP4	17.1833	22.3354	28.0595	36.5057	41.846	39.6497	32.2461	49.1982	74.4714	79.2587	80.8062	87.6195	84.562	83.0649	80.025	69.7012	57.0628	72.8928	2.4088	3.13719	3.90323	5.43246	5.41007	5.03541	4.27926	4.40228	7.34923	8.00296	8.2751	9.32677	9.61658	9.43909	9.03377	7.0517	5.22864	7.47354	16.7055	21.6169	27.1538	35.2927	40.5497	38.4302	31.2261	48.0743	72.6477	77.3637	78.8735	85.5733	82.5209
6AP4	12.4302	15.6342	19.5453	25.3848	29.5846	28.0476	22.8147	38.0834	61.0399	66.3935	68.8815	80.5549	79.6563	78.3349	75.5747	67.4406	57.3914	69.9901	2.45655	3.42847	4.2456	5.23129	5.80608	5.60044	4.72176	6.70666	9.19985	9.57248	9.76966	11.4765	11.7745	11.6352	11.2505	9.52883	8.02071	9.86198	12.0388	15.0194	18.7857	24.4616	28.5846	27.087	22.0179	36.9911	59.6024	64.9141	67.3881	78.9475	78.0823
8AP4	15.3566	19.6408	24.5911	31.9777	36.4484	34.6213	28.8207	43.3033	65.8305	70.8249	72.6317	81.7526	79.8358	78.4844	75.6206	66.85	55.9301	69.6154	1.98417	3.02293	3.84145	4.81609	5.39053	5.19556	4.30273	5.5819	7.18588	7.60778	7.86961	9.28975	9.42236	9.30032	8.98608	7.36247	5.74753	7.68313	14.8653	18.7016	23.3526	30.3786	34.6339	32.8888	27.4125	41.3803	63.4029	68.388	70.2108	79.3437	77.6854
9AP4	17.84	24.8393	30.7859	39.3457	43.3521	41.2977	34.798	49.0179	72.4693	78.0424	80.2561	90.7343	89.81	88.3305	84.7165	73.2997	59.4431	76.5578	3.33189	5.23384	6.20203	7.63302	7.68585	7.40696	6.95446	7.53338	9.66696	10.2058	10.4554	11.8288	11.7045	11.5093	11.0496	9.07569	7.13647	9.46278	17.435	24.1181	29.9715	38.2281	42.1847	40.2144	33.8246	48.0391	70.9424	76.4732	78.6617	89.0925	88.3208
13B1	12.1623	13.9492	17.046	21.7892	26.0926	24.5766	19.3083	37.442	64.8397	70.0249	72.2633	81.4424	76.5707	74.7688	72.2062	64.2946	54.5264	66.8647	2.26482	2.56961	3.16264	4.01251	4.59946	4.34691	3.60312	5.20965	8.5989	9.27765	9.6067	10.8633	10.1393	9.92612	9.65511	8.24342	6.87723	8.54085	11.8043	13.5393	16.5441	21.1598	25.3716	23.8974	18.734	36.5969	63.6385	68.7612	70.9657	80.0008	75.1426
13B2	12.4606	13.9071	16.7786	21.145	24.983	23.5751	18.7642	34.2018	59.5415	65.0331	67.5392	78.6484	77.2739	75.5395	72.8911	64.6166	54.599	67.2168	3.32551	3.47097	4.19218	5.21072	5.96141	5.64203	4.63709	7.08906	10.2553	10.6433	10.8542	11.7106	10.6568	10.392	10.0243	8.52271	7.19062	8.80454	13.18	14.52	17.4267	21.8454	25.5809	24.1413	19.3143	34.5708	59.7651	65.2128	67.6944	78.7249	77.4195
3B	13.2385	15.6738	19.3414	24.9389	29.7292	27.9811	21.8925	38.9733	67.628	73.5383	75.7069	86.2677	87.366	85.8598	82.7978	73.4616	61.9141	76.1782	1.7152	2.14762	2.82352	3.73982	4.49425	4.31539	3.83022	5.64242	8.67075	9.47702	9.9779	11.9943	12.7074	12.4917	12.0509	10.1239	8.34146	10.499	13.1721	15.4365	18.9893	24.4652	29.2008	27.464	21.385	38.6585	67.9375	74.0581	76.3214	87.3024	88.6098
6B	12.1748	14.3692	17.6598	22.6534	26.4897	25.0122	20.3241	36.4903	60.8105	66.2614	69.2919	81.9635	79.0713	76.9367	74.1454	64.9818	54.5725	67.8665	1.85595	2.15118	2.84049	3.89424	4.54839	4.31508	3.97279	5.14592	7.30936	7.67676	7.97774	9.60425	9.10929	8.87125	8.56127	7.3248	6.50349	7.55065	12.0466	14.1816	17.407	22.3129	26.0997	24.6502	19.9899	36.0838	60.18	65.6053	68.624	81.26	78.3746
7B	11.4233	13.1162	15.7362	19.6991	22.6047	21.4637	17.9568	31.192	51.1502	56.2166	59.4708	74.2618	72.9637	71.1265	68.9845	62.1963	54.3775	64.5052	1.98428	2.082	2.50314	3.11344	3.64462	3.48652	2.98196	4.83481	6.98056	7.3636	7.72441	9.46564	9.78229	9.60576	9.41446	8.03602	6.81486	8.35928	11.2634	12.9435	15.5332	19.446	22.3065	21.1921	17.7499	30.611	49.7658	54.5855	57.6805	71.709	70.3877
11B	12.0728	13.1726	16.4863	23.2761	26.8159	24.7563	19.3068	30.5085	57.5101	63.3657	65.0318	73.7535	76.2944	75.3344	72.6942	64.1573	53.1057	66.8984	1.79228	2.21537	2.92519	4.04469	4.92695	4.7152	3.74111	6.0206	8.36458	8.76189	8.98595	9.82676	9.73794	9.59784	9.30242	7.75668	6.19035	8.09066	11.8163	12.7832	15.9344	22.4699	25.8439	23.8424	18.6079	29.3366	55.6669	61.416	63.0246	71.5727	74.2338
15B	13.4753	15.0496	18.0901	22.9688	27.4755	26.172	21.0675	36.3951	62.5858	67.8897	69.6996	79.1876	77.3366	76.0778	73.1978	64.355	53.1204	67.1607	2.12308	2.41884	3.0095	3.88278	4.65448	4.42418	3.41204	5.70893	8.86781	9.46266	9.73425	10.8799	10.8309	10.7219	10.4551	8.86012	7.12818	9.21379	13.311	14.9713	18.0186	22.8869	27.3607	26.0908	21.0999	36.0548	61.3453	66.4494	68.1654	77.3218	75.5828
1B	13.4642	14.9863	18.7806	25.6834	30.0134	27.963	22.1478	34.592	62.4176	68.5501	70.7047	80.0905	83.6325	82.3745	79.6976	69.2391	56.9178	72.5079	2.36552	2.43575	2.90827	3.67581	4.42827	4.25052	3.41467	5.67129	8.2551	8.67423	8.96139	9.77422	9.92946	9.76329	9.41815	7.73901	6.17968	8.08353	13.2969	15.013	18.8548	25.7433	30.1703	28.1754	22.4444	34.8792	61.9153	67.8027	69.8721	78.9217	82.2519
5B	12.865	13.2126	15.7509	20.6967	23.2484	21.5876	16.9394	27.0683	51.8461	58.1202	60.7363	72.9639	77.3948	76.2206	73.4592	64.4176	53.2865	67.2752	2.36489	2.07876	2.29391	2.56989	3.1891	3.07301	2.2253	4.56234	6.5091	6.63033	6.69641	7.39311	7.70035	7.54828	7.21893	5.97952	4.89345	6.20461	12.497	12.9702	15.5359	20.5129	23.1602	21.5371	16.9663	27.0679	51.1881	57.2551	59.7811	71.6501	75.953
8B	11.5608	13.3033	16.2318	20.8368	25.1557	23.732	18.124	33.3603	60.5673	65.758	67.37	75.3182	73.8618	72.5482	69.3457	60.2094	48.6711	62.9865	2.45615	2.94818	3.65821	4.65093	5.4841	5.24603	4.12263	6.59906	8.82856	9.12654	9.28446	10.0368	9.36852	9.18711	8.7776	7.22268	5.80232	7.52451	11.2926	12.9513	15.7907	20.2979	24.5492	23.1596	17.7	32.6749	59.5683	64.7149	66.3108	74.1829	72.8328
9B	11.0478	11.7511	13.9927	17.9041	22.2527	20.9154	15.5235	32.5277	63.5224	68.4681	69.6568	75.6281	72.9708	71.912	69.4569	62.7079	53.5755	64.9397	2.08791	2.21566	2.61227	3.25179	3.91448	3.71557	2.8046	4.74706	8.03663	8.82489	9.17034	10.5203	10.4356	10.2924	9.95281	8.24809	6.62733	8.63085	10.7576	11.4562	13.6762	17.5671	21.8913	20.5822	15.316	31.9669	62.0126	66.7668	67.8827	73.5977	71.068
0B10	17.7057	23.4434	30.0553	42.4081	48.245	45.1102	35.6412	52.5215	78.8392	83.3889	85.0945	90.2207	89.212	87.3792	84.1982	72.9883	60.5069	76.04	2.30836	3.21324	4.02026	5.06654	5.69064	5.51024	4.66137	6.04597	7.84674	8.31019	8.48145	9.12164	8.91678	8.66898	8.3929	6.98822	5.99634	7.27511	17.5138	23.1288	29.6752	41.957	47.7516	44.6255	35.2251	52.011	78.2613	82.8044	84.5069	89.6156	88.6262
1B10	12.3626	12.8329	15.272	21.4682	23.3712	21.2995	15.9724	24.6548	49.551	56.1248	58.4198	69.1372	79.0334	77.475	74.0436	63.9348	52.7275	66.5371	2.03804	3.02937	4.11651	5.71565	6.93796	6.7186	5.31638	8.47248	10.0034	9.9257	9.92178	10.1904	10.743	10.5445	10.2308	8.83146	7.8675	9.05103	11.7744	11.8336	13.9424	19.7453	21.3094	19.2914	14.3731	22.2944	47.1446	53.9149	56.2958	67.4354	78.0453
5AB10_1	12.7943	15.9942	20.1266	26.6582	30.9181	29.0989	23.0014	37.2196	61.9119	67.1141	68.578	77.3038	77.9567	76.9725	73.9469	67.127	57.5323	69.2822	1.90686	3.39965	4.50469	5.714	6.58706	6.50729	5.5986	7.72683	8.12269	8.29881	8.41673	9.19302	9.09946	8.91642	8.60061	7.24749	6.1234	7.47288	12.5769	15.4846	19.4291	25.7367	29.7958	27.9993	22.0825	35.8674	60.495	65.7377	67.2217	76.0153	76.8529
5AB10_2	14.2651	16.6163	20.4556	27.0758	30.1944	28.2741	23.0969	33.8922	58.8594	65.109	66.986	78.1536	83.717	82.8622	79.8185	72.2226	61.905	74.5674	1.93947	2.83848	3.70407	4.93728	5.72979	5.47647	4.30735	6.64169	8.76805	9.17064	9.31708	10.2962	10.8713	10.6864	10.34	8.73769	7.33663	8.94994	14.0192	16.0342	19.6413	25.921	28.8569	27.0221	22.1414	32.3319	56.3997	62.4633	64.2745	75.1097	80.585
5B10	12.1102	12.7707	15.6199	20.9674	24.6028	22.5729	17.8424	28.3839	53.266	58.7611	60.7845	67.8719	70.8459	69.0886	67.1049	59.0068	50.0032	61.4661	2.06222	2.63474	3.4682	4.70173	5.50233	5.23265	4.13403	6.35364	7.62069	7.862	8.03483	8.76972	9.60068	9.38978	9.02911	7.45586	6.24604	7.78754	11.8038	12.4392	15.2285	20.4735	24.0685	22.086	17.5008	27.8264	52.2168	57.6035	59.5834	66.5367	69.4884
6B10	15.0583	17.395	22.1376	30.4705	35.3147	32.4452	24.3194	38.8197	65.5412	70.4425	71.7818	77.6032	78.5237	76.7325	73.8358	64.6266	53.9422	67.0382	2.16883	2.84371	3.66427	4.89863	5.71009	5.42402	4.17969	6.38047	9.01886	9.80515	10.156	11.4657	12.2856	12.0595	11.6622	9.83577	8.30305	10.2061	14.7808	16.9952	21.626	29.8107	34.5654	31.7463	23.7993	37.988	64.2286	69.0326	70.3366	76.0693	77.0282
7AB10_2	14.6866	20.0356	25.6289	33.9645	37.9884	35.9786	29.8917	44.7995	66.8909	71.4447	73.2214	81.8181	82.0855	81.0392	78.5347	71.0639	61.6463	73.5311	2.70532	4.19002	5.30872	6.62427	7.68016	7.41651	6.00702	8.64915	11.1624	11.4811	11.5657	12.0454	12.2524	12.0783	11.8224	9.99012	8.31732	10.3838	14.6257	19.8009	25.2311	33.299	37.1217	35.176	29.2908	43.6475	65.0282	69.466	71.1975	79.6033	79.8693
8AB10	14.8704	22.537	28.8925	37.674	42.4988	40.8363	34.7614	49.4001	67.0916	70.6388	71.7378	78.1566	76.3731	75.2507	71.9735	64.3465	53.7804	66.7675	3.13458	5.0637	6.16667	7.36877	7.97815	7.76168	6.52635	8.28123	10.1846	10.5018	10.5857	11.2024	10.5067	10.2975	9.92022	8.3822	7.11139	8.64548	14.9922	22.6004	28.8169	37.2984	41.9642	40.3747	34.4428	48.5813	65.4843	68.8768	69.9087	76.0728	74.4666
10B4	16.4132	24.0121	30.0884	37.4667	42.5327	41.2769	37.6062	55.8455	74.6808	80.2682	84.1951	100.156	95.1295	93.2466	89.5492	82.1324	79.2097	67.4354	2.68736	4.47413	5.61234	6.74143	7.45207	7.27574	6.72508	8.54444	10.5069	11.0685	11.5282	13.4105	13.2292	13.065	12.5229	11.059	10.8433	10.0073	15.8722	22.9388	28.7664	35.9418	40.9241	39.6933	36.118	54.2251	73.1286	78.7638	82.7163	98.8166	93.6193
2B4	16.4123	22.4399	28.3777	35.9605	42.4898	40.6178	33.125	53.465	78.414	83.4716	85.7773	95.1848	91.4792	89.9852	86.5813	79.5465	76.751	64.518	2.96226	4.68568	5.82072	6.8689	7.49606	7.31744	6.65771	8.17553	10.126	10.6729	10.9983	12.2144	11.9088	11.7572	11.292	9.99681	9.73095	8.39663	15.9032	21.3657	26.9506	34.164	40.418	38.622	31.4438	50.9914	75.168	80.0671	82.276	91.3614	87.8372
3B4	13.1863	17.4176	22.2145	28.7782	34.4702	32.7573	26.3239	46.2691	70.6514	75.8667	78.5324	90.1253	84.6581	82.9179	79.4556	72.9225	70.2868	58.9648	2.80861	4.68698	6.03256	7.36333	8.09948	7.8368	6.87151	8.82091	10.562	10.8652	11.0754	11.8298	10.6966	10.5053	10.1016	8.9308	8.70376	7.59062	12.7615	16.7407	21.5078	28.208	34.2261	32.4492	25.7888	46.913	72.8028	78.3179	81.1555	93.263	87.2095
4B4	11.2016	13.0646	15.9808	20.2933	24.0186	22.9317	19.2536	33.955	55.461	61.163	64.5277	80.4428	77.8685	76.3344	73.6836	68.8041	66.5353	57.6506	1.7832	2.94772	3.97193	5.22164	6.26177	6.04397	5.13374	8.03159	10.1526	10.3644	10.5372	10.8662	10.1536	10.0364	9.77998	8.96616	8.83384	8.16662	10.7203	11.8822	14.2756	17.9317	21.0879	20.115	16.9276	30.0477	50.7078	56.4798	59.8778	76.4547	74.677
6B4	13.1181	17.5881	22.1513	28.1225	32.312	31.0403	27.3163	44.2575	64.0186	69.8208	73.8393	92.1464	85.5571	83.5331	79.9966	73.7247	71.1714	61.2562	3.27025	5.48568	7.02878	8.62834	9.73125	9.3869	8.04271	10.3989	12.1562	12.0753	11.9431	12.0356	11.8607	11.7842	11.5427	10.704	10.6352	10.3129	12.2226	15.8629	19.9195	25.3891	29.2663	28.1013	24.8145	41.0936	60.5246	66.416	70.5344	89.4533	82.7129
[truncated: 23 more columns]
