# Supplementary material for: High Throughput Multispectral Image Processing with Applications in Food Science
Source: PLoS One. 2015 Oct 14;10(10):e0140122. doi: 10.1371/journal.pone.0140122 (PMC4605757; doi:10.1371/journal.pone.0140122)
Supplement: S5 File — (ZIP) [file pone.0140122.s005.zip › Cremes.xlsx]

## Sheet: Sizes
	VM	AS
S10_out.png		922790	940013
S11_out.png		938547	936400
S12_out.png		927932	962081
S13_out.png		936804	945748
S14_out.png		919173	944421
S15_out.png		941450	947299
S16_out.png		943016	947993
S17_out.png		954968	940352
S18_out.png		944779	942545
S19_out.png		940467	940167
S1_out.png		941390	948977
S20_out.png		937551	936175
S2_out.png		948344	953773
S3_out.png		951552	948448
S4_out.png		933031	936907
S5_out.png		948302	943508
S6_out.png		918059	926888
S7_out.png		934940	956281
S8_out.png		930720	937675
S9_out.png		938476	935790

## Sheet: Mean_STDs
	Mean 01	Mean 02	Mean 03	Mean 04	Mean 05	Mean 06	Mean 07	Mean 08	Mean 09	Mean 10	Mean 11	Mean 12	Mean 13	Mean 14	Mean 15	Mean 16	Mean 17	Mean 18	StdDev 01	StdDev 02	StdDev 03	StdDev 04	StdDev 05	StdDev 06	StdDev 07	StdDev 08	StdDev 09	StdDev 10	StdDev 11	StdDev 12	StdDev 13	StdDev 14	StdDev 15	StdDev 16	StdDev 17	StdDev 18	Mean Spectra 1	Mean Spectra 2	Mean Spectra 3	Mean Spectra 4	Mean Spectra 5	Mean Spectra 6	Mean Spectra 7	Mean Spectra 8	Mean Spectra 9	Mean Spectra 10	Mean Spectra 11	Mean Spectra 12	Mean Spectra 13
S10_out.png	29.2186	40.6782	41.8458	43.3331	54.7209	59.4575	71.3091	74.0057	75.4655	76.014	76.7239	77.3329	70.4545	68.4793	65.3522	56.7251	54.6754	45.1246	2.68004	3.44382	3.51244	3.5955	4.28999	4.65385	5.84415	6.3206	6.5843	6.73159	6.92407	7.17418	7.00205	6.86953	6.78905	5.92206	5.75916	4.79854	29.2297	40.7195	41.8912	43.3822	54.799	59.5482	71.4289	74.1345	75.5911	76.1382	76.8511	77.4541	70.5744
S11_out.png	29.7086	39.6551	40.7723	42.388	53.4098	57.7127	68.4275	71.0893	72.92	80.1391	74.2708	75.371	69.2323	67.3147	64.2331	55.7161	53.7191	44.2241	3.4133	4.05924	4.12978	4.21188	4.89643	5.23144	6.33308	6.78636	7.10755	7.90581	7.40641	7.73955	7.48444	7.3344	7.25807	6.30256	6.13971	5.07523	29.7531	39.7322	40.8546	42.4778	53.5545	57.8824	68.662	71.3442	73.1846	80.4296	74.5461	75.6519	69.5009
S12_out.png	29.5266	40.3901	41.547	43.1758	54.4232	58.8745	69.7547	72.2586	73.9134	74.6171	75.3005	76.3653	69.8895	67.9116	64.7443	56.0213	53.9968	44.3838	3.02383	3.78985	3.85086	3.95159	4.63351	4.96299	5.98288	6.415	6.66974	6.80416	7.00023	7.30213	7.15037	7.01084	6.98714	6.13672	5.95855	4.99819	29.5256	40.4084	41.5658	43.1999	54.4458	58.8958	69.7663	72.2611	73.9109	74.6083	75.2888	76.344	69.8918
S13_out.png	28.1543	37.4654	38.5326	40.103	51.2443	55.6887	68.0394	71.1987	73.5192	74.4975	75.3103	76.8394	71.0076	69.046	65.9359	57.1582	55.1256	45.4463	3.22965	3.81039	3.88457	3.93397	4.5455	4.82901	5.87686	6.36767	6.72216	6.94063	7.08174	7.49361	7.4597	7.32707	7.28946	6.39601	6.22161	5.22681	28.208	37.5439	38.6188	40.1973	51.4219	55.9088	68.3924	71.6018	73.9502	74.9411	75.7738	77.3243	71.4575
S14_out.png	28.6224	38.3948	39.5108	41.1326	52.2179	56.5167	67.6362	70.4171	72.406	73.2257	73.9246	75.1218	68.9149	66.9691	63.8846	55.3613	53.2938	43.8478	3.93904	4.77842	4.86448	4.9726	5.7059	6.03607	7.07842	7.53005	7.82155	7.99078	8.12775	8.47681	8.30053	8.17269	8.13752	7.18835	7.01663	5.99595	28.6638	38.5016	39.6228	41.2582	52.3882	56.7022	67.8435	70.6294	72.6084	73.4209	74.1298	75.314	69.1148
S15_out.png	30.2949	41.28	42.4529	44.1135	55.6123	60.1401	71.2029	73.725	75.2192	75.8315	76.5342	77.3814	70.5856	68.5712	65.3693	56.6142	54.5522	44.8954	2.62411	3.24846	3.30279	3.34952	3.91644	4.21641	5.20559	5.63277	5.89745	6.07106	6.24041	6.5271	6.27575	6.11436	6.02588	5.21192	5.02453	4.10199	30.3128	41.3512	42.5343	44.2048	55.7758	60.3372	71.4843	74.0442	75.543	76.1607	76.8826	77.7343	70.9182
S16_out.png	30.0354	40.0464	41.1706	42.7888	53.8732	58.1964	69.3483	72.0926	74.039	74.8649	75.5647	76.8114	70.5547	68.5879	65.4748	56.7668	54.6947	45.1048	3.01977	3.63368	3.71047	3.78231	4.5274	4.87063	6.02292	6.50389	6.84349	7.04795	7.18676	7.56554	7.37787	7.23361	7.17497	6.24957	6.06626	5.04833	30.0594	40.0936	41.2213	42.8417	53.949	58.2813	69.4518	72.2026	74.1465	74.9727	75.6756	76.9194	70.6609
S17_out.png	30.628	41.4466	42.5765	44.1718	55.3406	59.7422	70.6188	73.1664	74.8859	75.6295	76.209	77.3254	70.7357	68.7663	65.6688	56.9413	54.9068	45.2358	3.20194	3.86196	3.93734	4.00174	4.70529	5.04073	6.12806	6.56299	6.85336	7.03293	7.13704	7.47258	7.2937	7.16926	7.13799	6.26528	6.11481	5.16823	30.6453	41.4802	42.6114	44.21	55.3965	59.8067	70.7029	73.2537	74.9733	75.7157	76.2957	77.4091	70.8255
S18_out.png	30.109	40.2213	41.2973	42.8434	53.745	58.0377	68.7669	71.2905	73.0375	73.7744	74.3632	75.4881	69.3994	67.427	64.4281	55.9945	53.994	44.5687	2.65678	3.29871	3.37319	3.42916	4.06685	4.36685	5.43134	5.86409	6.2006	6.39961	6.4816	6.8318	6.54597	6.38335	6.2995	5.42187	5.26177	4.33486	30.0967	40.2326	41.3058	42.8517	53.7242	58	68.6663	71.1707	72.893	73.6197	74.2073	75.3114	69.2628
S19_out.png	29.3165	39.0402	40.1623	41.7231	52.5829	56.7763	67.6145	70.3658	72.3728	73.214	73.8351	75.1914	69.1957	67.2658	64.2423	55.7281	53.6938	44.2064	3.14514	3.84804	3.94108	4.00608	4.71981	5.05255	6.18145	6.68048	7.0366	7.2417	7.35345	7.76492	7.65696	7.51702	7.4624	6.53055	6.37483	5.38809	29.3175	39.0584	40.183	41.7456	52.6134	56.8062	67.6329	70.382	72.377	73.2147	73.8356	75.1811	69.21
S1_out.png	30.7189	42.6288	43.7764	45.3213	56.6387	61.1562	71.6457	73.822	75.0486	75.5854	76.0923	76.9242	70.2423	68.2799	65.1871	56.5352	54.503	44.8906	2.44741	3.19379	3.27052	3.33574	4.08587	4.44756	5.59405	6.03152	6.2901	6.46082	6.59356	6.884	6.59706	6.43923	6.37624	5.52343	5.34954	4.42152	30.715	42.6459	43.7969	45.3434	56.6694	61.188	71.6737	73.8519	75.0688	75.6029	76.1108	76.9339	70.2648
S20_out.png	29.3922	40.758	41.8674	43.2443	53.9003	58.4199	70.1143	72.8107	74.475	75.1284	75.7904	76.5647	70.2024	71.549	65.2537	56.7042	54.6934	45.1511	3.10438	3.95548	4.05695	4.14613	5.05632	5.4696	6.75448	7.24873	7.50017	7.66986	7.78421	8.06418	7.74267	7.94227	7.49162	6.50139	6.33655	5.26653	29.729	41.212	42.3288	43.7221	54.5623	59.1784	71.1736	73.977	75.6999	76.3795	77.0917	77.9185	71.4799
S2_out.png	30.2974	41.8856	43.0528	44.5399	55.7297	60.1879	70.5744	72.7765	74.0595	74.6126	75.1309	76.0044	69.3889	67.4259	64.3178	55.7178	53.6851	44.1273	3.13681	3.97331	4.08251	4.14681	4.92151	5.27491	6.34968	6.76419	6.99543	7.16003	7.23372	7.53089	7.16973	7.01969	6.94547	6.02639	5.86549	4.86958	30.2903	41.894	43.0623	44.5517	55.7442	60.201	70.5796	72.7807	74.0555	74.6056	75.1261	75.992	69.3908
S3_out.png	29.211	41.1226	42.3002	43.7483	54.7749	59.4144	71.0639	73.7417	75.2353	75.8407	76.5133	77.1718	70.6692	68.7528	65.6638	57.0929	55.073	45.5018	3.04761	3.72544	3.78751	3.862	4.63061	5.0101	6.23676	6.72745	6.99434	7.14902	7.31998	7.59708	7.2989	7.15477	7.03876	6.06378	5.87663	4.785	29.2049	41.1259	42.3016	43.7514	54.7739	59.4108	71.0461	73.7207	75.2046	75.8052	76.4797	77.1273	70.647
S4_out.png	28.9727	39.9066	41.0411	42.5021	53.4042	57.8417	69.3862	72.1493	73.8367	74.5074	75.1808	76.0148	69.7955	67.9001	64.8244	56.3076	54.2899	44.8016	4.06424	5.348	5.49441	5.5973	6.49731	6.8742	7.91679	8.41192	8.55109	8.70258	8.81418	9.0694	8.8289	8.7028	8.64027	7.63395	7.48419	6.43235	28.9877	39.9428	41.0793	42.5434	53.4613	57.9059	69.4674	72.2335	73.9182	74.5879	75.2613	76.0893	69.879
S5_out.png	28.5192	38.0561	39.0736	40.5451	51.4946	55.9644	68.1119	71.3423	73.675	74.6133	75.341	76.6581	70.7522	68.8312	65.7027	57.0449	55.0285	45.4293	3.16395	3.75091	3.78487	3.86154	4.50095	4.82837	5.97388	6.45042	6.8243	6.99418	7.17119	7.52874	7.52251	7.41157	7.34326	6.40709	6.24381	5.19748	28.5056	38.044	39.0617	40.5347	51.4716	55.9322	68.0481	71.2713	73.5931	74.5292	75.2513	76.5605	70.706
S6_out.png	29.8641	40.0547	41.1603	42.782	53.8735	58.1591	68.7908	71.6244	73.6013	74.3866	74.9726	76.0857	69.7522	67.8162	64.6822	56.0257	54.0193	44.4041	3.37472	3.99187	4.0437	4.13406	4.77328	5.08823	6.07418	6.4531	6.76591	6.89829	7.01306	7.31899	7.19613	7.08384	7.05563	6.19936	6.03669	5.07024	29.8777	40.0856	41.1955	42.8209	53.9407	58.2386	68.9003	71.7436	73.7228	74.5091	75.1001	76.2127	69.887
S7_out.png	28.732	39.2977	40.4225	41.9851	53.6799	58.3896	69.8403	72.4797	74.1201	74.7566	75.3427	76.0728	68.9886	66.9629	63.7354	55.0083	52.9417	43.2655	3.63029	4.37954	4.45822	4.51983	5.16603	5.43606	6.25864	6.58781	6.78023	6.92599	6.98337	7.20789	7.07766	6.99139	6.99621	6.23584	6.1168	5.31942	28.7845	39.3631	40.4908	42.0555	53.8047	58.542	70.0709	72.7327	74.3822	75.0239	75.6172	76.3511	69.2369
S8_out.png	29.5119	39.0419	40.1206	41.7348	52.5501	56.7501	67.4883	70.3444	72.3944	73.2582	73.9447	75.2713	69.4491	67.5622	64.5046	56.0311	54.0604	44.6074	2.78133	3.49461	3.58097	3.68766	4.50116	4.8854	6.15328	6.64561	7.04792	7.25168	7.36402	7.7617	7.51738	7.36809	7.27423	6.29624	6.12072	5.05783	29.5222	39.0705	40.152	41.7702	52.6097	56.8202	67.5854	70.4502	72.5024	73.3674	74.059	75.3847	69.5728
S9_out.png	29.7121	40.1598	41.2744	42.8268	53.771	58.0931	68.7606	71.2614	72.9185	73.5758	74.2117	75.1462	68.9619	67.0482	63.9582	55.4726	53.4634	43.9719	2.48614	3.22255	3.32973	3.40403	4.17371	4.51293	5.64972	6.13913	6.44669	6.62878	6.75346	7.06874	6.67564	6.50186	6.39156	5.46927	5.2949	4.32034	29.7115	40.1801	41.2968	42.8512	53.7982	58.119	68.7751	71.2708	72.9192	73.5725	74.2076	75.1336	68.9617
[truncated: 23 more columns]
