# Supplementary material for: High Throughput Multispectral Image Processing with Applications in Food Science
Source: PLoS One. 2015 Oct 14;10(10):e0140122. doi: 10.1371/journal.pone.0140122 (PMC4605757; doi:10.1371/journal.pone.0140122)
Supplement: S5 File — (ZIP) [file pone.0140122.s005.zip › Olives.xlsx]

## Sheet: Sizes
	VM	AS
BLACK_OLIVES_05-02-14_out.png	969570	929040
BLACK_OLIVES_22-01-14_out.png	986239	943700
Black_olives_08-01-14_out.png	984884	938424
Black_olives_15-01-14A_out.png	996371	951525
Black_olives_15-01-14B_out.png	996497	951593
black olives06-03-14_out.png	957063	913491
black olives09-04-14_out.png	920143	880814
black olives09-04-14b_out.png	939817	899968
black olives09-04-14c_out.png	931637	893105
black olives_12-02-14_out.png	947127	907912
black olives_19-02-14_out.png	945865	903128
black olives_21-03-14_out.png	954716	914903
black olives_29-01-14_out.png	972604	929758
black_olives03-04-14-2_out.png	946086	907648
black_olives03-04-14-3_out.png	940996	905982
black_olives03-04-14-_out.png	947107	901323
black_olives_13-03-14_out.png	954185	910489
black_olives_16-04-14_out.png	942023	897973
black_olives_26-02-14_out.png	957763	913463
black_olives_27-03-14_out.png	927360	889282

## Sheet: Means_STDs
	Mean 01	Mean 02	Mean 03	Mean 04	Mean 05	Mean 06	Mean 07	Mean 08	Mean 09	Mean 10	Mean 11	Mean 12	Mean 13	Mean 14	Mean 15	Mean 16	Mean 17	Mean 18	StdDev 01	StdDev 02	StdDev 03	StdDev 04	StdDev 05	StdDev 06	StdDev 07	StdDev 08	StdDev 09	StdDev 10	StdDev 11	StdDev 12	StdDev 13	StdDev 14	StdDev 15	StdDev 16	StdDev 17	StdDev 18	Mean Spectra 1	Mean Spectra 2	Mean Spectra 3	Mean Spectra 4	Mean Spectra 5	Mean Spectra 6	Mean Spectra 7	Mean Spectra 8	Mean Spectra 9	Mean Spectra 10	Mean Spectra 11	Mean Spectra 12	Mean Spectra 13
black olives_12-02-14.hips	7.4737	7.81273	7.88915	7.98898	8.21072	8.2115	8.87218	9.60182	15.3968	19.1009	20.3061	29.6775	65.4121	67.5233	68.8398	64.3575	62.8265	55.7502	2.0102	2.21676	2.25563	2.33047	2.48801	2.54308	2.79341	3.35005	5.15191	6.05787	6.39221	8.6397	11.6227	11.5586	11.5618	10.4481	10.4611	9.72754	7.49499	7.85141	7.93232	8.0397	8.27947	8.28207	8.95713	9.71852	15.6531	19.4438	20.682	30.275	66.591
black olives_19-02-14.hips	7.21596	7.50482	7.57283	7.66295	7.87759	7.89416	8.47176	9.15743	14.9227	18.7866	20.0738	29.63	64.9204	66.9886	68.4238	64.092	62.6485	55.7282	2.0181	2.21532	2.23643	2.30094	2.42193	2.45997	2.64576	3.14279	4.89737	5.88283	6.29593	8.58372	11.8072	11.7195	11.7241	10.679	10.6864	9.97582	7.25886	7.56449	7.63663	7.73518	7.96737	7.98646	8.57868	9.29769	15.2211	19.1896	20.5201	30.3317	66.2694
black olives_21-03-14.hips	6.89185	6.9046	6.94743	7.00754	7.20584	7.19853	7.80929	8.09013	12.9747	16.4275	17.5706	26.1781	59.2579	61.9529	64.1142	61.2965	60.0863	54.1606	1.95889	2.06811	2.0872	2.13814	2.26111	2.31141	2.47837	2.89682	4.55982	5.76405	6.32798	9.24041	11.545	11.383	11.3039	10.1663	10.1661	9.50086	6.93173	6.95246	6.99761	7.06354	7.27491	7.27079	7.89652	8.20127	13.2142	16.7566	17.9383	26.7704	60.4621
black olives_29-01-14.hips	7.91198	8.51586	8.68213	8.94072	9.62719	9.76432	10.5853	11.8039	19.7867	24.8627	26.462	38.6464	70.6642	72.0564	72.4744	66.6762	65.1632	57.3111	2.14472	2.45576	2.51699	2.65006	3.03061	3.15792	3.57097	4.349	7.05631	8.37803	8.8519	11.37	12.179	12.0343	11.9828	10.881	10.9039	10.2208	7.95869	8.58691	8.75968	9.03034	9.74385	9.88673	10.7274	11.9884	20.1692	25.3671	27.0132	39.4725	71.9738
black olives06-03-14.hips	6.84749	6.95444	7.00195	7.04528	7.23822	7.22589	7.61386	8.13503	12.9718	16.1287	17.0336	25.1391	60.8566	63.639	65.5248	62.4579	61.2572	54.87	1.90835	2.06204	2.08548	2.13979	2.26171	2.30922	2.46006	2.95136	4.51089	5.34097	5.64302	7.79048	11.7933	11.8029	11.8126	10.7489	10.7859	10.0287	6.86997	6.99132	7.04306	7.09784	7.31175	7.30223	7.70444	8.25293	13.221	16.465	17.4022	25.7325	62.2213
black olives09-04-14.hips	6.66879	6.69415	6.72961	6.80383	7.04807	7.09474	7.69747	8.1963	12.5861	15.5862	16.5741	24.7039	57.9908	60.8735	63.2232	60.7333	59.6875	54.1635	1.74569	1.81771	1.82805	1.8643	1.96809	2.00903	2.18975	2.5519	3.83442	4.61224	4.95882	7.19019	11.0243	10.9939	11.0002	9.90963	9.94316	9.312	6.69788	6.72992	6.76814	6.84827	7.1089	7.15926	7.77979	8.30399	12.8122	15.8883	16.9116	25.2609	59.1686
black olives09-04-14b.hips	6.66974	6.69473	6.72536	6.79474	7.02128	7.06433	7.65784	8.13629	12.4409	15.3901	16.3656	24.3617	57.6529	60.5764	62.9738	60.5929	59.5573	54.1299	1.82026	1.87714	1.87653	1.87977	1.92377	1.96255	2.14564	2.50618	3.7669	4.53072	4.87288	7.11641	10.9783	10.9634	10.9928	9.92001	9.9386	9.30585	6.68551	6.7187	6.7525	6.83008	7.07725	7.12435	7.73297	8.2363	12.6558	15.6825	16.6904	24.9004	58.8143
black olives09-04-14c.hips	6.65766	6.6808	6.71286	6.78189	7.01393	7.05932	7.64293	8.12148	12.451	15.4188	16.4017	24.427	57.7784	60.705	63.1109	60.7149	59.6777	54.2253	1.78063	1.82201	1.81916	1.82921	1.92963	1.9707	2.15021	2.50954	3.77588	4.54469	4.88558	7.12427	10.9491	10.928	10.953	9.88897	9.91172	9.28711	6.68129	6.71249	6.74792	6.82453	7.07106	7.12005	7.7199	8.222	12.664	15.7074	16.7222	24.9554	58.9055
BLACK_OLIVES_05-02-14.hips	7.65269	8.11949	8.24165	8.44078	8.92499	9.01389	9.68927	10.7206	17.6703	22.2089	23.6823	35.1709	68.646	70.2967	71.2507	66.1061	64.5524	57.0993	1.83067	2.09957	2.15537	2.25006	2.4791	2.55083	2.80793	3.40728	5.60157	6.85643	7.37832	9.71674	11.0509	10.9543	10.9903	10.0222	10.0833	9.52707	7.67695	8.16132	8.28801	8.49507	8.99871	9.09191	9.78185	10.8472	17.9574	22.5972	24.1087	35.839	69.7933
Black_olives_08-01-14.hips	7.28487	7.73063	7.82328	7.98171	8.29415	8.32083	8.73321	9.59865	14.6001	17.6987	18.5187	27.56	68.357	70.4873	71.9116	67.0173	65.684	58.4342	1.99679	2.28921	2.34243	2.45215	2.66578	2.71098	2.87294	3.45188	5.40668	6.35774	6.64491	9.40807	12.8097	12.5531	12.4468	11.138	11.185	10.4473	7.35646	7.82882	7.92734	8.09747	8.43197	8.46217	8.88912	9.79431	14.9623	18.1603	19.0157	28.3466	69.9925
black_olives_13-03-14.hips	6.8406	6.90669	6.94969	6.99703	7.19746	7.18989	7.70554	8.15577	12.9068	16.1892	17.2421	25.4118	59.4136	62.1461	64.3439	61.5583	60.3603	54.4486	1.93246	2.08676	2.10437	2.15827	2.26309	2.30117	2.45664	2.87025	4.36975	5.30683	5.70998	8.05218	11.5703	11.458	11.4005	10.2626	10.2698	9.57529	6.88011	6.96025	7.00617	7.05981	7.27398	7.26939	7.79969	8.27876	13.1676	16.5426	17.6329	26.0346	60.7254
Black_olives_15-01-14A.hips	7.28016	7.8979	8.0565	8.30783	8.92544	9.03612	9.70802	10.8225	18.0064	22.4858	23.8774	35.596	71.0491	72.5402	73.2462	67.373	65.8484	57.9262	1.85778	2.21251	2.30149	2.47044	2.88134	2.98771	3.30867	4.13144	7.03546	8.47955	8.96499	12.0771	12.765	12.4547	12.3092	11.0721	11.1145	10.4178	7.34348	7.99031	8.15636	8.42103	9.06884	9.18518	9.87694	11.0406	18.4473	23.0607	24.5032	36.5441	72.6061
Black_olives_15-01-14B.hips	7.27868	7.89539	8.05471	8.30442	8.91988	9.03001	9.70005	10.8131	17.9802	22.4526	23.8426	35.5456	71.0359	72.5343	73.2341	67.3713	65.8436	57.9289	1.85809	2.21373	2.30136	2.47	2.88065	2.98644	3.30686	4.12784	7.02723	8.47094	8.95587	12.0651	12.7754	12.4669	12.3174	11.0804	11.1223	10.4256	7.34387	7.9901	8.157	8.42028	9.06651	9.18216	9.87255	11.0357	18.4285	23.0375	24.4791	36.5095	72.6181
black_olives_16-04-14.hips	6.64948	6.67152	6.69573	6.74529	6.99786	7.0359	7.3633	7.90743	12.1321	14.9093	15.7277	23.2563	56.2513	59.4061	61.6291	59.447	58.5719	52.8296	1.74493	1.80392	1.81725	1.86089	1.98654	2.02892	2.15252	2.51356	3.70545	4.37305	4.64454	6.69081	10.9039	10.9954	11.048	9.99698	10.0421	9.27045	6.67923	6.70845	6.73632	6.7932	7.0633	7.10445	7.44553	8.00904	12.3546	15.2099	16.0584	23.8041	57.4964
BLACK_OLIVES_22-01-14.hips	7.43745	8.05757	8.22292	8.48353	9.19525	9.33354	10.1671	11.4029	19.3405	24.3207	25.9024	38.389	71.3837	72.7176	73.1975	67.3397	65.6879	57.6858	1.84889	2.16414	2.23007	2.37653	2.79863	2.92495	3.32717	4.15356	7.02544	8.45736	8.94698	11.7398	12.3294	12.0679	11.9168	10.652	10.6868	9.93374	7.47676	8.11853	8.29054	8.56174	9.30115	9.44559	10.3003	11.5808	19.7213	24.8261	26.4553	39.2338	72.7181
black_olives_26-02-14.hips	7.2273	7.45996	7.51926	7.62416	7.86881	7.87181	8.15519	8.97058	14.6455	18.4121	19.567	28.9616	64.9528	67.4441	68.4857	64.3013	63.1051	55.7608	2.08976	2.19936	2.20545	2.25977	2.38713	2.4312	2.56351	3.05158	4.69649	5.63522	5.97633	8.39424	11.7662	11.7928	11.7488	10.6396	10.6962	9.86489	7.24006	7.49039	7.55563	7.6695	7.93425	7.94021	8.23705	9.08655	14.9221	18.7953	19.9903	29.6514	66.3677
black_olives_27-03-14.hips	6.76303	6.71883	6.732	6.78095	7.00768	7.02412	7.67478	7.96934	12.788	16.0471	17.0896	25.8468	59.618	62.2882	64.5224	61.7123	60.3546	54.3751	1.90087	1.99816	2.01731	2.07	2.20658	2.25772	2.46365	2.8935	4.41073	5.32861	5.71934	8.35408	11.5333	11.3709	11.2874	10.1137	10.1008	9.37882	6.78071	6.74528	6.76159	6.81837	7.05973	7.07977	7.74756	8.06314	13.0074	16.3516	17.429	26.4149	60.8296
black_olives03-04-14-.hips	6.71172	6.75415	6.78728	6.83254	7.03777	7.07354	7.61885	8.08542	12.2667	15.0866	15.9947	23.327	55.7374	58.7606	61.3372	59.5216	58.5502	53.5011	1.84857	1.91978	1.92785	1.97054	2.08796	2.12517	2.3069	2.66728	3.93826	4.68866	5.00202	7.10481	11.2848	11.3068	11.3629	10.2718	10.2701	9.52964	6.74582	6.80022	6.83767	6.88989	7.11178	7.15052	7.71083	8.19984	12.492	15.3858	16.3243	23.8548	56.8845
black_olives03-04-14-2.hips	6.71097	6.74946	6.7823	6.83122	7.03332	7.06854	7.61086	8.07517	12.2517	15.0663	15.9702	23.2963	55.7144	58.7462	61.3289	59.5086	58.5382	53.4975	1.83135	1.91104	1.92301	1.96436	2.07932	2.11842	2.29791	2.65914	3.93375	4.6844	4.99606	7.10499	11.3002	11.3193	11.3819	10.2877	10.2881	9.54733	6.74624	6.79593	6.83275	6.8876	7.1067	7.14539	7.70256	8.18981	12.4778	15.3664	16.3008	23.8261	56.8693
black_olives03-04-14-3.hips	6.71534	6.7495	6.78334	6.8277	7.02904	7.06469	7.60342	8.18746	12.2439	15.0591	15.9586	23.288	55.7426	58.7761	61.354	59.5352	58.5652	53.5197	1.81794	1.89978	1.91068	1.94972	2.07023	2.10995	2.28539	2.681	3.92572	4.67713	4.9915	7.1068	11.2962	11.3204	11.3827	10.2928	10.2882	9.54822	6.74918	6.7944	6.83226	6.88294	7.09975	7.13824	7.69173	8.29814	12.4635	15.3526	16.2827	23.8099	56.8834
[truncated: 23 more columns]
